# Supplementary material for: Differential amino acid usage leads to ubiquitous edge effect in proteomes across domains of life that can be explained by amino acid secondary structure propensities
Source: Sci Rep. 2024 Oct 26;14:25544. doi: 10.1038/s41598-024-77319-4 (PMC11513089; doi:10.1038/s41598-024-77319-4)
Supplement: Supplementary file 1 — Supplementary Information 1. [file 41598_2024_77319_MOESM1_ESM.csv]

species	accession
Acidianus ambivalens	GCF_009729015.1_ASM972901v1
Acidianus brierleyi	GCF_003201835.2_ASM320183v2
Acidianus sp	GCF_021655615.1_ASM2165561v1
Acidianus sulfidivorans	GCF_003201765.2_ASM320176v2
Acidilobus saccharovorans	GCF_000144915.1_ASM14491v1
Acidilobus sp	GCF_003431325.1_ASM343132v1
Acidiplasma sp	GCF_031201125.1_ASM3120112v1
Aeropyrum camini	GCF_000591035.1_ASM59103v1
Aeropyrum pernix	GCF_000011125.1_ASM1112v1
Archaeoglobus fulgidus	GCF_000008665.1_ASM866v1
Archaeoglobus profundus	GCF_000025285.1_ASM2528v1
Archaeoglobus sulfaticallidus	GCF_000385565.1_ASM38556v1
Archaeoglobus veneficus	GCF_000194625.1_ASM19462v1
Caldisphaera lagunensis	GCF_000317795.1_ASM31779v1
Caldivirga maquilingensis	GCF_000018305.1_ASM1830v1
Conexivisphaera calida	GCF_013340765.1_NAS2_1.0
Cuniculiplasma divulgatum	GCF_900083515.1_ASM90008351v1
Desulfurococcus amylolyticus	GCF_000020905.1_ASM2090v1
Desulfurococcus mucosus	GCF_000186365.1_ASM18636v1
Ferroglobus placidus	GCF_000025505.1_ASM2550v1
Ferroplasma acidarmanus	GCF_000152265.2_ASM15226v2
Ferroplasma acidiphilum	GCF_002078355.1_ASM207835v1
Ferroplasma sp	GCF_031200575.1_ASM3120057v1
Fervidicoccus fontis	GCF_000258425.1_ASM25842v1
Geoglobus ahangari	GCF_001006045.1_ASM100604v1
Haladaptatus halobius	GCF_020618475.1_ASM2061847v1
Haladaptatus pallidirubidus	GCF_020700235.1_ASM2070023v1
Haladaptatus salinisoli	GCF_020614375.1_ASM2061437v1
Halalkaliarchaeum desulfuricum	GCF_002952775.1_ASM295277v1
Halalkaliarchaeum sp	GCF_024972735.1_ASM2497273v1
Halalkalicoccus jeotgali	GCF_000196895.1_ASM19689v1
Halanaeroarchaeum sp	GCF_024972755.1_ASM2497275v1
Halanaeroarchaeum sulfurireducens	GCF_001011115.1_ASM101111v1
Halapricum desulfuricans	GCF_017094445.1_ASM1709444v1
Halapricum salinum	GCF_004799665.1_ASM479966v1
Halarchaeum sp	GCF_003721175.2_ASM372117v2
Haloarcula hispanica	GCF_000223905.1_ASM22390v1
Haloarcula marismortui	GCF_000011085.1_ASM1108v1
Haloarcula sinaiiensis	GCF_018200015.1_ASM1820001v1
Haloarcula sp	GCF_000827835.1_ASM82783v1
Halobacterium hubeiense	GCF_001488575.1_Halobacterium_hubeiense_JI20-1
Halobacterium litoreum	GCF_021233415.1_ASM2123341v1
Halobacterium noricense	GCF_021233435.1_ASM2123343v1
Halobacterium salinarum	GCF_000006805.1_ASM680v1
Halobacterium sp	GCF_016917835.2_ASM1691783v3
Halobacterium wangiae	GCF_021249345.1_ASM2124934v1
Halobacterium zhouii	GCF_021249405.1_ASM2124940v1
Halobaculum halophilum	GCF_013401515.1_ASM1340151v1
Halobaculum magnesiiphilum	GCF_019823105.1_ASM1982310v1
Halobaculum roseum	GCF_019880245.1_ASM1988024v1
Halobaculum rubrum	GCF_019880225.1_ASM1988022v1
Halobaculum salinum	GCF_013402875.1_ASM1340287v1
Halobaculum sp	GCF_021431925.1_ASM2143192v1
Halobellus limi	GCF_004799685.1_ASM479968v1
Halobellus sp	GCF_032113415.1_ASM3211341v1
Halobiforma lacisalsi	GCF_000226975.2_ASM22697v3
Halocatena marina	GCF_025913575.1_ASM2591357v1
Halocatena salina	GCF_023115355.1_ASM2311535v1
Halococcoides cellulosivorans	GCF_003058365.1_ASM305836v1
Halococcus dombrowskii	GCF_022870485.1_ASM2287048v1
Halococcus qingdaonensis	GCF_024508235.1_ASM2450823v1
Halodesulfurarchaeum formicicum	GCF_001767315.1_ASM176731v1
Haloferax alexandrinus	GCF_010692905.1_ASM1069290v1
Haloferax gibbonsii	GCF_001190965.1_ASM119096v1
Haloferax larsenii	GCF_024730625.1_ASM2473062v1
Haloferax lucentense	GCF_029225785.1_ASM2922578v1
Haloferax mediterranei	GCF_000306765.2_ASM30676v2
Haloferax volcanii	GCF_000025685.1_ASM2568v1
Halogeometricum borinquense	GCF_000172995.2_ASM17299v2
Haloglomus halophilum	GCF_024298885.1_ASM2429888v1
Haloglomus salinum	GCF_024298825.1_ASM2429882v1
Haloglomus sp	GCF_029338515.1_ASM2933851v1
Halohasta litchfieldiae	GCF_002788215.1_ASM278821v1
Halolamina sp	GCF_002025255.2_ASM202525v2
Halomarina sp	GCF_024227715.1_ASM2422771v1
Halomicroarcula marina	GCF_024218775.1_ASM2421877v1
Halomicroarcula sp	GCF_029278565.1_ASM2927856v1
Halomicrobium mukohataei	GCF_000023965.1_ASM2396v1
Halomicrobium salinisoli	GCF_020405185.1_ASM2040518v1
Halomicrobium sp	GCF_009217585.1_ASM921758v1
Halopiger xanaduensis	GCF_000217715.1_ASM21771v1
Haloplanus aerogenes	GCF_003856835.1_ASM385683v1
Haloplanus rubicundus	GCF_003342675.1_ASM334267v1
Haloplanus sp	GCF_023703775.1_ASM2370377v1
Haloprofundus halobius	GCF_020097835.1_ASM2009783v1
Haloprofundus salilacus	GCF_020150815.1_ASM2015081v1
Haloprofundus salinisoli	GCF_020097815.1_ASM2009781v1
Haloprofundus sp	GCF_005155585.1_ASM515558v1
Haloquadratum walsbyi	GCF_000009185.1_ASM918v1
Halorarius litoreus	GCF_024362405.1_ASM2436240v1
Halorhabdus sp	GCF_009690625.1_ASM969062v1
Halorhabdus tiamatea	GCF_000470655.1_HATI1
Halorhabdus utahensis	GCF_000023945.1_ASM2394v1
Halorientalis litorea	GCF_023028225.1_ASM2302822v1
Halorientalis marina	GCF_023028345.1_ASM2302834v1
Halorientalis sp	GCF_001989615.1_ASM198961v1
Halorubrum ezzemoulense	GCF_004126515.1_ASM412651v1
Halorubrum hochsteinianum	GCF_023702125.1_ASM2370212v1
Halorubrum lacusprofundi	GCF_000022205.1_ASM2220v1
Halorubrum ruber	GCF_018228765.1_ASM1822876v1
Halorubrum salinarum	GCF_013267195.1_ASM1326719v1
Halorubrum sp	GCF_003721435.2_ASM372143v2
Halorussus aquaticus	GCF_024218795.1_ASM2421879v1
Halorussus gelatinilyticus	GCF_023238445.1_ASM2323844v1
Halorussus halophilus	GCF_008831545.1_ASM883154v1
Halorussus limi	GCF_023238205.1_ASM2323820v1
Halorussus pelagicus	GCF_004087835.1_ASM408783v1
Halorussus salilacus	GCF_024138125.1_ASM2413812v1
Halorussus sp	GCF_029338375.1_ASM2933837v1
Halorussus vallis	GCF_024138165.1_ASM2413816v1
Halosiccatus urmianus	GCF_020217425.1_ASM2021742v1
Halosimplex litoreum	GCF_016065055.1_ASM1606505v1
Halosimplex pelagicum	GCF_013415905.1_ASM1341590v1
Halosimplex rubrum	GCF_013415885.1_ASM1341588v1
Halosolutus gelatinilyticus	GCF_023028105.1_ASM2302810v1
Halosolutus halophilus	GCF_022869805.1_ASM2286980v1
Halostagnicola larsenii	GCF_000517625.1_ASM51762v1
Haloterrigena alkaliphila	GCF_017352155.2_ASM1735215v2
Haloterrigena salifodinae	GCF_016906025.1_ASM1690602v1
Haloterrigena turkmenica	GCF_000025325.1_ASM2532v1
Halovenus salina	GCF_026410925.1_ASM2641092v1
Halovivax cerinus	GCF_024498195.1_ASM2449819v1
Halovivax gelatinilyticus	GCF_024300625.1_ASM2430062v1
Halovivax limisalsi	GCF_023093535.1_ASM2309353v1
Halovivax ruber	GCF_000328525.1_ASM32852v1
Hyperthermus butylicus	GCF_000015145.1_ASM1514v1
Ignicoccus hospitalis	GCF_000017945.1_ASM1794v1
Ignicoccus islandicus	GCF_001481685.1_ASM148168v1
Infirmifilum lucidum	GCF_014876775.1_ASM1487677v1
Infirmifilum uzonense	GCF_000993805.1_ASM99380v1
Metallosphaera cuprina	GCF_000204925.1_ASM20492v1
Metallosphaera hakonensis	GCF_003201675.2_ASM320167v2
Metallosphaera prunae	GCF_005222525.1_ASM522252v1
Metallosphaera tengchongensis	GCF_013343295.1_ASM1334329v1
Methanimicrococcus sp	GCF_032594095.1_ASM3259409v1
Methanobacterium alkalithermotolerans	GCF_018141185.1_ASM1814118v1
Methanobacterium ferruginis	GCF_030296715.1_ASM3029671v1
Methanobacterium formicicum	GCF_000762265.1_ASM76226v1
Methanobacterium paludis	GCF_000214725.1_ASM21472v1
Methanobacterium sp	GCF_002813675.1_ASM281367v1
Methanobacterium subterraneum	GCF_002813655.1_ASM281365v1
Methanobrevibacter olleyae	GCF_001563245.1_ASM156324v1
Methanobrevibacter ruminantium	GCF_000024185.1_ASM2418v1
Methanobrevibacter smithii	GCF_000016525.1_ASM1652v1
Methanobrevibacter sp	GCF_000404165.1_ASM40416v1
Methanocaldococcus bathoardescens	GCF_000739065.1_ASM73906v1
Methanocaldococcus fervens	GCF_000023985.1_ASM2398v1
Methanocaldococcus infernus	GCF_000092305.1_ASM9230v1
Methanocaldococcus jannaschii	GCF_000091665.1_ASM9166v1
Methanocaldococcus lauensis	GCF_902827225.1_Methanocaldococcus_lauensis_SG7
Methanocaldococcus sp	GCF_000025525.1_ASM2552v1
Methanocaldococcus vulcanius	GCF_000024625.1_ASM2462v1
Methanocella arvoryzae	GCF_000063445.1_ASM6344v1
Methanocella conradii	GCF_000251105.1_ASM25110v1
Methanocella paludicola	GCF_000011005.1_ASM1100v1
Methanococcoides burtonii	GCF_000013725.1_ASM1372v1
Methanococcoides orientis	GCF_021184045.1_ASM2118404v1
Methanococcus aeolicus	GCF_000017185.1_ASM1718v1
Methanococcus maripaludis	GCF_000011585.1_ASM1158v1
Methanococcus vannielii	GCF_000017165.1_ASM1716v1
Methanocorpusculum labreanum	GCF_000015765.1_ASM1576v1
Methanocorpusculum sp	GCF_963667985.1_piMetSpec1.Methanocorpusculum_sp_1.1
Methanoculleus bourgensis	GCF_000304355.2_Mb_MS2
Methanoculleus chikugoensis	GCF_019669965.1_ASM1966996v1
Methanoculleus receptaculi	GCF_033472595.1_ASM3347259v1
Methanofervidicoccus sp	GCF_003351865.1_ASM335186v1
Methanofollis aquaemaris	GCF_017357525.1_ASM1735752v1
Methanogenium organophilum	GCF_026684035.1_ASM2668403v1
Methanogenium sp	GCF_029633965.1_ASM2963396v1
Methanohalobium evestigatum	GCF_000196655.1_ASM19665v1
Methanohalophilus halophilus	GCF_001889405.1_ASM188940v1
Methanohalophilus mahii	GCF_000025865.1_ASM2586v1
Methanolacinia petrolearia	GCF_000147875.1_ASM14787v1
Methanolobus mangrovi	GCF_031312535.1_ASM3131253v1
Methanolobus sediminis	GCF_031312595.1_ASM3131259v1
Methanolobus sp	GCF_963665675.1_piMetPara1.Methanolobus_sp_1.1
Methanolobus zinderi	GCF_013388255.1_ASM1338825v1
Methanomethylophilus alvi	GCF_000300255.2_ASM30025v2
Methanomethylophilus alvus	GCF_902387285.1_UHGG_MGYG-HGUT-02456
Methanomethylovorans hollandica	GCF_000328665.1_ASM32866v1
Methanomethylovorans sp	GCF_963678545.1_piPlaSpea1.Methanomethylovorans_sp_1.1
Methanomicrobium antiquum	GCF_029633915.1_ASM2963391v1
Methanonatronarchaeum sp	GCF_023016325.1_ASM2301632v1
Methanoplanus endosymbiosus	GCF_024662215.1_ASM2466221v1
Methanoplasma termitum	GCF_000800805.1_ASM80080v1
Methanopyrus kandleri	GCF_000007185.1_ASM718v1
Methanoregula boonei	GCF_000017625.1_ASM1762v1
Methanoregula formicica	GCF_000327485.1_ASM32748v1
Methanoregula sp	GCF_963662735.1_piCycPorc2.Methanoregula_sp_3.1
Methanosalsum zhilinae	GCF_000217995.1_ASM21799v1
Methanosarcina acetivorans	GCF_000007345.1_ASM734v1
Methanosarcina barkeri	GCF_000970025.1_ASM97002v1
Methanosarcina flavescens	GCF_001304615.2_ASM130461v2
Methanosarcina horonobensis	GCF_000970285.1_ASM97028v1
Methanosarcina mazei	GCF_000007065.1_ASM706v1
Methanosarcina siciliae	GCF_000970085.1_ASM97008v1
Methanosarcina sp	GCF_000969945.1_ASM96994v1
Methanosarcina thermophila	GCF_000969885.1_ASM96988v1
Methanosarcina vacuolata	GCF_000969905.1_ASM96990v1
Methanosphaera stadtmanae	GCF_000012545.1_ASM1254v1
Methanosphaerula palustris	GCF_000021965.1_ASM2196v1
Methanospirillum hungatei	GCF_000013445.1_ASM1344v1
Methanospirillum sp	GCF_018502485.1_ASM1850248v1
Methanothermobacter marburgensis	GCF_000145295.1_ASM14529v1
Methanothermobacter sp	GCF_000828575.1_ASM82857v1
Methanothermobacter tenebrarum	GCF_023167465.1_ASM2316746v1
Methanothermobacter thermautotrophicus	GCF_000008645.1_ASM864v1
Methanothermobacter wolfeii	GCF_025397995.1_ASM2539799v1
Methanothermococcus okinawensis	GCF_000179575.2_ASM17957v2
Methanothermococcus thermolithotrophicus	GCF_946463545.1_Mth-DSM-2095-CCS-WG
Methanothermus fervidus	GCF_000166095.1_ASM16609v1
Methanothrix soehngenii	GCF_000204415.1_ASM20441v1
Methanothrix thermoacetophila	GCF_000014945.1_ASM1494v1
Methanotorris igneus	GCF_000214415.1_ASM21441v1
Nanobdella aerobiophila	GCF_023169545.1_ASM2316954v1
Natranaeroarchaeum sulfidigenes	GCF_017094485.1_ASM1709448v1
Natrarchaeobaculum aegyptiacum	GCF_002156705.1_ASM215670v1
Natrarchaeobaculum sulfurireducens	GCF_003430805.1_ASM343080v1
Natrialba magadii	GCF_000025625.1_ASM2562v1
Natrinema caseinilyticum	GCF_024227435.1_ASM2422743v1
Natrinema gelatinilyticum	GCF_024266705.1_ASM2426670v1
Natrinema halophilum	GCF_013402815.2_ASM1340281v2
Natrinema longum	GCF_017352095.1_ASM1735209v1
Natrinema marinum	GCF_024296685.1_ASM2429668v1
Natrinema pallidum	GCF_005890195.1_ASM589019v1
Natrinema pellirubrum	GCF_000230735.2_ASM23073v3
Natrinema salinisoli	GCF_020405205.1_ASM2040520v1
Natrinema sp	GCF_000281695.1_ASM28169v1
Natrinema thermotolerans	GCF_031165565.1_ASM3116556v1
Natrinema zhouii	GCF_013456555.2_ASM1345655v2
Natronobacterium gregoryi	GCF_000230715.2_ASM23071v3
Natronococcus occultus	GCF_000328685.1_ASM32868v1
Natronococcus sp	GCF_023913515.1_ASM2391351v1
Natronomonas gomsonensis	GCF_024300825.1_ASM2430082v1
Natronomonas halophila	GCF_013391085.1_ASM1339108v1
Natronomonas moolapensis	GCF_000591055.1_ASM59105v1
Natronomonas pharaonis	GCF_000026045.1_ASM2604v1
Natronomonas salina	GCF_013391105.1_ASM1339110v1
Natronorubrum aibiense	GCF_009392895.1_ASM939289v1
Natronorubrum bangense	GCF_004799645.1_ASM479964v1
Natronorubrum daqingense	GCF_001971705.1_ASM197170v1
Natronosalvus amylolyticus	GCF_024298845.1_ASM2429884v1
Natronosalvus caseinilyticus	GCF_017357105.1_ASM1735710v2
Natronosalvus halobius	GCF_024138145.1_ASM2413814v1
Natronosalvus rutilus	GCF_024204665.1_ASM2420466v1
Natronosalvus vescus	GCF_023973145.1_ASM2397314v1
Nitrosarchaeum sp	GCF_013407385.1_ASM1340738v1
Nitrosopumilus adriaticus	GCF_000956175.1_ASM95617v1
Nitrosopumilus cobalaminigenes	GCF_013407145.1_ASM1340714v1
Nitrosopumilus maritimus	GCF_000018465.1_ASM1846v1
Nitrosopumilus oxyclinae	GCF_013407165.1_ASM1340716v1
Nitrosopumilus piranensis	GCF_000875775.1_ASM87577v1
Nitrosopumilus sp	GCF_006740685.1_ASM674068v1
Nitrosopumilus ureiphilus	GCF_013407185.1_ASM1340718v1
Nitrosopumilus zosterae	GCF_025998175.1_ASM2599817v1
Nitrososphaera viennensis	GCF_000698785.1_ASM69878v1
Palaeococcus pacificus	GCF_000725425.1_ASM72542v1
Picrophilus oshimae	GCF_000008265.1_ASM826v1
Pyrobaculum aerophilum	GCF_000007225.1_ASM722v1
Pyrobaculum arsenaticum	GCF_000016385.1_ASM1638v1
Pyrobaculum calidifontis	GCF_000015805.1_ASM1580v1
Pyrobaculum ferrireducens	GCF_000234805.1_ASM23480v1
Pyrobaculum islandicum	GCF_000015205.1_ASM1520v1
Pyrobaculum neutrophilum	GCF_000019805.1_ASM1980v1
Pyrococcus abyssi	GCF_000195935.2_ASM19593v2
Pyrococcus furiosus	GCF_000007305.1_ASM730v1
Pyrococcus horikoshii	GCF_000011105.1_ASM1110v1
Pyrococcus sp	GCF_000211475.1_ASM21147v1
Pyrococcus yayanosii	GCF_000215995.1_ASM21599v1
Pyrodictium delaneyi	GCF_001412615.1_ASM141261v1
Pyrofollis japonicus	GCF_033097485.1_ASM3309748v1
Pyrolobus fumarii	GCF_000223395.1_ASM22339v1
Saccharolobus shibatae	GCF_019175305.1_ASM1917530v1
Saccharolobus solfataricus	GCF_000007005.1_ASM700v1
Salarchaeum sp	GCF_007833275.1_ASM783327v1
Salinarchaeum sp	GCF_000403645.1_ASM40364v1
Salinigranum marinum	GCF_024228675.1_ASM2422867v1
Salinigranum rubrum	GCF_002906575.1_ASM290657v1
Staphylothermus hellenicus	GCF_000092465.1_ASM9246v1
Staphylothermus marinus	GCF_000015945.1_ASM1594v1
Stygiolobus azoricus	GCF_009729035.1_ASM972903v1
Stygiolobus caldivivus	GCF_019704315.1_ASM1970431v1
Sulfodiicoccus acidiphilus	GCF_003967175.1_Sacidi_1.0
Sulfolobus acidocaldarius	GCF_000012285.1_ASM1228v1
Sulfolobus islandicus	GCF_000022385.1_ASM2238v1
Sulfolobus sp	GCF_009601705.1_ASM960170v1
Sulfuracidifex tepidarius	GCF_008326385.1_SulIC007_1.0
Sulfurisphaera ohwakuensis	GCF_009729055.1_ASM972905v1
Sulfurisphaera tokodaii	GCF_000011205.1_ASM1120v1
Thermococcus aciditolerans	GCF_008152015.1_ASM815201v1
Thermococcus argininiproducens	GCF_023746595.1_ASM2374659v1
Thermococcus barophilus	GCF_000151105.2_ASM15110v2
Thermococcus barossii	GCF_002214465.1_ASM221446v1
Thermococcus camini	GCF_904067545.1_T_caminus_IRI35c
Thermococcus celer	GCF_002214365.1_ASM221436v1
Thermococcus chitonophagus	GCF_900012635.1_Pyrococcus_chitonophagus_genome_sequence
Thermococcus cleftensis	GCF_000265525.1_ASM26552v1
Thermococcus eurythermalis	GCF_000769655.1_ASM76965v1
Thermococcus gammatolerans	GCF_000022365.1_ASM2236v1
Thermococcus gorgonarius	GCF_002214385.1_ASM221438v1
Thermococcus guaymasensis	GCF_000816105.1_ASM81610v1
Thermococcus henrietii	GCF_900198835.1_chr_EXT12c
Thermococcus indicus	GCF_006274605.1_ASM627460v1
Thermococcus kodakarensis	GCF_000009965.1_ASM996v1
Thermococcus litoralis	GCF_000246985.2_ASM24698v3
Thermococcus nautili	GCF_000585495.1_ASM58549v1
Thermococcus onnurineus	GCF_000018365.1_ASM1836v1
Thermococcus pacificus	GCF_002214485.1_ASM221448v1
Thermococcus paralvinellae	GCF_000517445.1_ASM51744v1
Thermococcus peptonophilus	GCF_001592435.1_ASM159243v1
Thermococcus piezophilus	GCF_001647085.1_ASM164708v1
Thermococcus profundus	GCF_002214585.1_ASM221458v1
Thermococcus radiotolerans	GCF_002214565.1_ASM221456v1
Thermococcus sibiricus	GCF_000022545.1_ASM2254v1
Thermococcus siculi	GCF_002214505.1_ASM221450v1
Thermococcus sp	GCF_000151205.2_ASM15120v2
Thermococcus thermotolerans	GCF_024707485.1_ASM2470748v1
Thermococcus thioreducens	GCF_002214545.1_ASM221454v1
Thermofilum adornatum	GCF_000446015.1_ASM44601v1
Thermofilum pendens	GCF_000015225.1_ASM1522v1
Thermogladius calderae	GCF_000264495.1_ASM26449v1
Thermoplasma acidophilum	GCF_000195915.1_ASM19591v1
Thermoplasma volcanium	GCF_000011185.1_ASM1118v1
Thermoproteus tenax	GCF_000253055.1_ASM25305v1
Thermosphaera aggregans	GCF_000092185.1_ASM9218v1
Vulcanisaeta distributa	GCF_000148385.1_ASM14838v1
Vulcanisaeta moutnovskia	GCF_000190315.1_ASM19031v1
Vulcanisaeta souniana	GCF_026000775.1_ASM2600077v1
Abiotrophia defectiva	GCF_013267415.1_ASM1326741v1
Abyssalbus ytuae	GCF_022807975.1_ASM2280797v1
Abyssibius alkaniclasticus	GCF_020447305.1_ASM2044730v2
Abyssicoccus albus	GCF_001989575.1_ASM198957v1
Acaryochloris marina	GCF_000018105.1_ASM1810v1
Aceticella autotrophica	GCF_017357865.1_ASM1735786v1
Acetilactobacillus jinshanensis	GCF_004359375.1_ASM435937v1
Acetivibrio clariflavus	GCF_000237085.1_ASM23708v1
Acetivibrio saccincola	GCF_002844395.1_ASM284439v1
Acetivibrio thermocellus	GCF_001692755.1_ASM169275v1
Acetoanaerobium sticklandii	GCF_000196455.1_ASM19645v1
Acetobacter ascendens	GCF_002173775.1_ASM217377v1
Acetobacter oryzifermentans	GCF_002220195.1_ASM222019v1
Acetobacter oryzoeni	GCF_004014775.2_ASM401477v2
Acetobacter pasteurianus	GCF_009914215.2_ASM991421v2
Acetobacter senegalensis	GCF_001499615.1_Acetobacter_senegalensis_108B
Acetobacter vaccinii	GCF_008365315.1_ASM836531v1
Acetobacterium woodii	GCF_000247605.1_ASM24760v1
Acetomicrobium mobile	GCF_000266925.1_ASM26692v1
Acholeplasma hippikon	GCF_900660755.1_57792_F01-3
Achromobacter denitrificans	GCF_013267375.1_ASM1326737v1
Achromobacter insolitus	GCF_008245125.1_ASM824512v1
Achromobacter spanius	GCF_900636675.1_43781_F01
Achromobacter xylosoxidans	GCF_016728825.1_ASM1672882v1
Acidaminococcus fermentans	GCF_000025305.1_ASM2530v1
Acidibrevibacterium fodinaquatile	GCF_003352165.1_ASM335216v1
Acididesulfobacillus acetoxydans	GCF_902729405.1_GenomeAssemblyPeptococcaceaeBacteriumINE
Acidiferrobacter thiooxydans	GCF_001705075.2_ASM170507v2
Acidihalobacter yilgarnensis	GCF_001753245.1_ASM175324v1
Acidilutibacter cellobiosedens	GCF_004103715.1_ASM410371v1
Acidimicrobium ferrooxidans	GCF_000023265.1_ASM2326v1
Acidiphilium multivorum	GCF_000202835.1_ASM20283v1
Acidipropionibacterium acidipropionici	GCF_001441165.1_ASM144116v1
Acidipropionibacterium jensenii	GCF_005890135.1_ASM589013v1
Acidipropionibacterium virtanenii	GCF_003325455.1_ASM332545v1
Acidisarcina polymorpha	GCF_003330725.1_ASM333072v1
Acidithiobacillus ferridurans	GCF_003966655.1_ASM396665v1
Acidithiobacillus ferriphilus	GCF_020844025.1_ASM2084402v1
Acidithiobacillus ferrooxidans	GCF_013462805.1_ASM1346280v1
Acidithiobacillus thiooxidans	GCF_009662475.1_ASM966247v1
Acidobacterium capsulatum	GCF_000022565.1_ASM2256v1
Acidothermus cellulolyticus	GCF_000015025.1_ASM1502v1
Acidovorax avenae	GCF_000176855.2_ASM17685v2
Acidovorax carolinensis	GCF_002157165.1_ASM215716v1
Acidovorax citrulli	GCF_022493915.1_ASM2249391v1
Acidovorax temperans	GCF_028596105.1_ASM2859610v1
Acinetobacter baumannii	GCF_008632635.1_ASM863263v1
Acinetobacter baylyi	GCF_000046845.1_ASM4684v1
Acinetobacter bereziniae	GCF_016576965.1_ASM1657696v1
Acinetobacter bouvetii	GCF_018324105.1_ASM1832410v1
Acinetobacter calcoaceticus	GCF_002055515.1_ASM205551v1
Acinetobacter chinensis	GCF_002165375.2_ASM216537v2
Acinetobacter cumulans	GCF_003024525.3_ASM302452v3
Acinetobacter defluvii	GCF_001704615.3_ASM170461v3
Acinetobacter dispersus	GCF_009884975.1_ASM988497v1
Acinetobacter equi	GCF_001307195.1_ASM130719v1
Acinetobacter guillouiae	GCF_002370525.2_ASM237052v2
Acinetobacter haemolyticus	GCF_003323815.1_ASM332381v1
Acinetobacter indicus	GCF_009914475.1_ASM991447v1
Acinetobacter junii	GCF_018336855.1_ASM1833685v1
Acinetobacter lactucae	GCF_013122135.1_ASM1312213v1
Acinetobacter lanii	GCF_011578285.1_ASM1157828v1
Acinetobacter larvae	GCF_001704115.1_ASM170411v1
Acinetobacter lwoffii	GCF_019343495.1_ASM1934349v1
Acinetobacter nosocomialis	GCF_005281455.1_ASM528145v1
Acinetobacter oleivorans	GCF_000196795.1_ASM19679v1
Acinetobacter radioresistens	GCF_003258335.1_ASM325833v1
Acinetobacter schindleri	GCF_010918895.1_ASM1091889v1
Acinetobacter seifertii	GCF_016064815.1_ASM1606481v1
Acinetobacter shaoyimingii	GCF_011578045.1_ASM1157804v1
Acinetobacter soli	GCF_018139125.1_ASM1813912v1
Acinetobacter tibetensis	GCF_023824315.1_ASM2382431v1
Acinetobacter towneri	GCF_017498585.1_ASM1749858v1
Acinetobacter variabilis	GCF_018409485.1_ASM1840948v1
Acinetobacter wanghuae	GCF_009557235.1_ASM955723v1
Acinetobacter wuhouensis	GCF_001696605.3_ASM169660v3
Actinoalloteichus fjordicus	GCF_001941625.1_ASM194162v1
Actinoalloteichus hoggarensis	GCF_002234535.1_ASM223453v1
Actinoalloteichus hymeniacidonis	GCF_001747425.1_ASM174742v1
Actinobacillus arthritidis	GCF_029774155.1_ASM2977415v1
Actinobacillus equuli	GCF_000801145.1_ASM80114v1
Actinobacillus pleuropneumoniae	GCF_900638445.1_57675_E01
Actinobacillus suis	GCF_000739435.1_ASM73943v1
Actinocatenispora sera	GCF_018324685.1_ASM1832468v1
Actinocatenispora thailandica	GCF_016865425.1_ASM1686542v1
Actinomadura graeca	GCF_019175365.1_ASM1917536v1
Actinomarinicola tropica	GCF_009650215.1_ASM965021v1
Actinomyces capricornis	GCF_019974135.1_ASM1997413v1
Actinomyces faecalis	GCF_013184985.2_ASM1318498v2
Actinomyces gaoshouyii	GCF_002076915.1_ASM207691v1
Actinomyces howellii	GCF_900637165.1_49699_G02
Actinomyces israelii	GCF_030253495.1_ASM3025349v1
Actinomyces marmotae	GCF_013177295.1_ASM1317729v1
Actinomyces naeslundii	GCF_016127855.1_ASM1612785v1
Actinomyces oris	GCF_016127955.1_ASM1612795v1
Actinomyces procaprae	GCF_004798665.1_ASM479866v1
Actinomyces qiguomingii	GCF_004102025.1_ASM410202v1
Actinomyces radicidentis	GCF_001553565.1_ASM155356v1
Actinomyces respiraculi	GCF_014595995.2_ASM1459599v2
Actinomyces slackii	GCF_900637295.1_50477_G01
Actinomyces trachealis	GCF_015711475.1_ASM1571147v2
Actinomyces viscosus	GCF_900637975.1_53550_F01
Actinomyces weissii	GCF_016598775.1_ASM1659877v1
Actinomyces wuliandei	GCF_004010955.1_ASM401095v1
Actinoplanes friuliensis	GCF_000494755.1_ASM49475v1
Actinoplanes ianthinogenes	GCF_018324205.1_ASM1832420v1
Actinoplanes missouriensis	GCF_000284295.1_ASM28429v1
Actinoplanes sichuanensis	GCF_033097365.1_ASM3309736v1
Actinoplanes teichomyceticus	GCF_003711105.1_ASM371110v1
Actinopolyspora erythraea	GCF_002263515.1_ASM226351v1
Actinosynnema mirum	GCF_000023245.1_ASM2324v1
Actinosynnema pretiosum	GCF_002354875.1_ASM235487v1
Actinotignum schaalii	GCF_000724605.1_ASM72460v1
Actinotignum urinale	GCF_002872015.2_ASM287201v2
Adhaeretor mobilis	GCF_007741515.1_ASM774151v1
Adhaeribacter radiodurans	GCF_014075995.1_ASM1407599v1
Adhaeribacter swui	GCF_014217805.1_ASM1421780v1
Adlercreutzia equolifaciens	GCF_000478885.1_ASM47888v1
Adlercreutzia hattorii	GCF_011405655.1_ASM1140565v1
Advenella kashmirensis	GCF_000219915.2_ASM21991v3
Advenella mimigardefordensis	GCF_000521505.1_ASM52150v1
Aegicerativicinus sediminis	GCF_015476115.1_ASM1547611v1
Aeoliella mucimassa	GCF_007748035.1_ASM774803v1
Aequoribacter fuscus	GCF_009910365.1_ASM991036v1
Aequorivita iocasae	GCF_016757735.1_ASM1675773v1
Aequorivita sublithincola	GCF_000265385.1_ASM26538v1
Aeribacillus composti	GCF_031760945.1_ASM3176094v1
Aerococcus christensenii	GCF_001543105.1_ASM154310v1
Aerococcus urinae	GCF_001543175.1_ASM154317v1
Aerococcus urinaeequi	GCF_001518795.1_ASM151879v1
Aerococcus urinaehominis	GCF_001543245.1_ASM154324v1
Aerococcus viridans	GCF_001543285.1_ASM154328v1
Aeromicrobium chenweiae	GCF_003065605.1_ASM306560v1
Aeromicrobium duanguangcaii	GCF_024508295.1_ASM2450829v1
Aeromicrobium erythreum	GCF_001509405.1_ASM150940v1
Aeromicrobium yanjiei	GCF_009649075.1_ASM964907v1
Aeromonas allosaccharophila	GCF_016026615.1_ASM1602661v1
Aeromonas caviae	GCF_014169735.1_ASM1416973v1
Aeromonas encheleia	GCF_900637545.1_51438_G01
Aeromonas hydrophila	GCF_016026875.1_ASM1602687v1
Aeromonas jandaei	GCF_016127195.1_ASM1612719v1
Aeromonas media	GCF_020423125.1_ASM2042312v1
Aeromonas rivuli	GCF_020149575.1_ASM2014957v1
Aeromonas salmonicida	GCF_028355655.1_ASM2835565v1
Aeromonas simiae	GCF_014892695.1_ASM1489269v1
Aeromonas veronii	GCF_008693705.1_ASM869370v1
Aestuariibaculum lutulentum	GCF_032926325.1_ASM3292632v1
Aestuariispira ectoiniformans	GCF_025136295.1_ASM2513629v1
Afipia carboxidovorans	GCF_000218565.1_ASM21856v1
Agarilytica rhodophyticola	GCF_002157225.2_ASM215722v2
Agarivorans aestuarii	GCF_019670125.1_ASM1967012v1
Agarivorans albus	GCF_019670105.1_ASM1967010v1
Agathobacter rectalis	GCF_022453685.1_ASM2245368v1
Aggregatibacter actinomycetemcomitans	GCF_023518055.1_ASM2351805v1
Aggregatibacter aphrophilus	GCF_900636915.1_45532_F02
Aggregatibacter segnis	GCF_900476035.1_53694_C01
Aggregatimonas sangjinii	GCF_005943945.1_ASM594394v1
Agrobacterium cucumeris	GCF_030036535.1_ASM3003653v1
Agrobacterium fabrum	GCF_003667725.1_ASM366772v1
Agrobacterium larrymoorei	GCF_005144425.2_ASM514442v2
Agrobacterium leguminum	GCF_005144435.2_ASM514443v2
Agrobacterium pusense	GCF_013285525.1_ASM1328552v1
Agrobacterium tumefaciens	GCF_003667905.1_ASM366790v1
Agrobacterium vaccinii	GCF_021310995.1_ASM2131099v1
Agromyces archimandritae	GCF_018024495.1_ASM1802449v1
Agromyces aureus	GCF_001660485.1_ASM166048v1
Agromyces badenianii	GCF_003070885.1_ASM307088v1
Agromyces laixinhei	GCF_006337065.1_ASM633706v1
Agromyces larvae	GCF_022811705.1_ASM2281170v1
Agromyces marinus	GCF_021442325.1_ASM2144232v1
Agromyces protaetiae	GCF_004135405.1_ASM413540v1
Ahniella affigens	GCF_003015185.1_ASM301518v1
Akkermansia biwaensis	GCF_026072915.1_ASM2607291v1
Akkermansia glycaniphila	GCF_900097105.1_WK001
Akkermansia massiliensis	GCF_018847095.1_ASM1884709v1
Akkermansia muciniphila	GCF_009731575.1_ASM973157v1
Alcaligenes ammonioxydans	GCF_019343455.1_ASM1934345v1
Alcaligenes faecalis	GCF_000967305.2_ASM96730v2
Alcanivorax borkumensis	GCF_000009365.1_ASM936v1
Alcanivorax dieselolei	GCF_000300005.1_ASM30000v1
Algibacter luteus	GCF_030344935.1_ASM3034493v1
Algicella marina	GCF_009931615.1_ASM993161v1
Algoriphagus sanaruensis	GCF_001593605.1_ASM159360v1
Aliamphritea ceti	GCF_024347215.1_ASM2434721v1
Aliamphritea hakodatensis	GCF_024347195.1_ASM2434719v1
Aliarcobacter butzleri	GCF_000284355.1_ASM28435v1
Aliarcobacter cibarius	GCF_013372265.1_ASM1337226v1
Aliarcobacter cryaerophilus	GCF_003660105.1_ASM366010v1
Aliarcobacter faecis	GCF_013201705.1_ASM1320170v1
Aliarcobacter skirrowii	GCF_003544835.1_ASM354483v1
Aliarcobacter trophiarum	GCF_003355515.1_ASM335551v1
Alicycliphilus denitrificans	GCF_000179015.2_ASM17901v2
Alicyclobacillus acidocaldarius	GCF_000024285.1_ASM2428v1
Alicyclobacillus acidoterrestris	GCF_022674245.1_ASM2267424v1
Alicyclobacillus cycloheptanicus	GCF_028751525.1_ASM2875152v1
Alicyclobacillus dauci	GCF_026651605.1_ASM2665160v1
Alicyclobacillus fastidiosus	GCF_026651875.1_ASM2665187v1
Alicyclobacillus mengziensis	GCF_017298635.1_ASM1729863v1
Aliiroseovarius crassostreae	GCF_025137635.1_ASM2513763v1
Alistipes communis	GCF_006542665.1_Acom_1.0
Alistipes dispar	GCF_006542685.1_Adis_1.0
Alistipes ihumii	GCF_025144665.1_ASM2514466v1
Alistipes indistinctus	GCF_014163495.1_ASM1416349v1
Alistipes megaguti	GCF_900604385.1_PRJEB28786
Alistipes onderdonkii	GCF_006542645.1_Aond_1.0
Alkalibacter rhizosphaerae	GCF_017352215.1_ASM1735221v1
Alkalicella caledoniensis	GCF_014467015.1_ASM1446701v1
Alkalihalophilus pseudofirmus	GCF_029094545.1_ASM2909454v1
Alkalimarinus alittae	GCF_026016465.1_ASM2601646v1
Alkalimarinus coralli	GCF_023650495.1_ASM2365049v1
Alkalimarinus sediminis	GCF_026427595.1_ASM2642759v1
Alkaliphilus metalliredigens	GCF_000016985.1_ASM1698v1
Alkaliphilus oremlandii	GCF_000018325.1_ASM1832v1
Alkalitalea saponilacus	GCF_002201795.1_ASM220179v1
Alloacidobacterium dinghuense	GCF_014274465.1_ASM1427446v1
Alloalcanivorax xenomutans	GCF_032810065.1_ASM3281006v1
Allobacillus halotolerans	GCF_028743495.1_ASM2874349v1
Allobaculum mucilyticum	GCF_022701195.1_ASM2270119v1
Allochromatium tepidum	GCF_018409545.1_ASM1840954v1
Allochromatium vinosum	GCF_000025485.1_ASM2548v1
Allocoleopsis franciscana	GCF_000317515.1_ASM31751v1
Allofrancisella frigidaquae	GCF_012222825.1_ASM1222282v1
Allofrancisella guangzhouensis	GCF_000815225.1_ASM81522v1
Allofrancisella inopinata	GCF_012222965.1_ASM1222296v1
Alteracholeplasma palmae	GCF_000968055.1_ASM96805v1
Altererythrobacter ishigakiensis	GCF_001663155.1_ASM166315v1
Altererythrobacter rubellus	GCF_030284385.1_ASM3028438v1
Alteromonas australica	GCF_000730385.1_ASM73038v1
Alteromonas macleodii	GCF_002849875.1_ASM284987v1
Alteromonas mediterranea	GCF_001886435.1_ASM188643v1
Alteromonas naphthalenivorans	GCF_000213655.1_ASM21365v1
Alteromonas pelagimontana	GCF_002499975.2_ASM249997v2
Alteromonas stellipolaris	GCF_001562195.1_ASM156219v1
Alysiella filiformis	GCF_020162295.1_ASM2016229v1
Amedibacterium intestinale	GCF_010537335.1_ASM1053733v1
Aminipila butyrica	GCF_010669305.1_ASM1066930v1
Aminipila luticellarii	GCF_004103735.1_ASM410373v1
Aminipila terrae	GCF_010120715.1_ASM1012071v1
Aminithiophilus ramosus	GCF_018069705.1_ASM1806970v1
Aminobacter niigataensis	GCF_946995915.1_Assembled_genome_of_Aminobacter_niigataensis_MD1
Aminobacterium colombiense	GCF_000025885.1_ASM2588v1
Ammonifex degensii	GCF_000024605.1_ASM2460v1
Amphibacillus xylanus	GCF_000307165.1_ASM30716v1
Amphritea atlantica	GCF_024347255.1_ASM2434725v1
Amphritea japonica	GCF_024347275.1_ASM2434727v1
Amycolatopsis acidiphila	GCF_021391495.1_ASM2139149v1
Amycolatopsis aidingensis	GCF_018885265.1_ASM1888526v1
Amycolatopsis albispora	GCF_003312875.1_ASM331287v1
Amycolatopsis japonica	GCF_000732925.1_ASM73292v1
Amycolatopsis keratiniphila	GCF_000400635.2_ASM40063v2
Amycolatopsis mediterranei	GCF_000454025.1_ASM45402v1
Amycolatopsis orientalis	GCF_000943515.2_ASM94351v2
Amycolatopsis roodepoortensis	GCF_024628825.1_ASM2462882v1
Amygdalobacter nucleatus	GCF_029101585.1_ASM2910158v1
Amylolactobacillus amylophilus	GCF_001936335.1_ASM193633v1
Anabaena cylindrica	GCF_000317695.1_ASM31769v1
Anaerobacillus isosaccharinicus	GCF_001866075.3_ASM186607v3
Anaerococcus mediterraneensis	GCF_900128415.1_PRJEB15655
Anaerococcus obesiensis	GCF_016599815.1_ASM1659981v1
Anaerococcus vaginalis	GCF_016127475.1_ASM1612747v1
Anaerocolumna cellulosilytica	GCF_014218335.1_ASM1421833v1
Anaerocolumna chitinilytica	GCF_014218355.1_ASM1421835v1
Anaerocolumna sedimenticola	GCF_009931695.1_ASM993169v1
Anaerohalosphaera lusitana	GCF_002007645.1_ASM200764v1
Anaerolinea thermophila	GCF_000199675.1_ASM19967v1
Anaeromicropila herbilytica	GCF_016591975.1_ASM1659197v1
Anaeromyxobacter dehalogenans	GCF_000022145.1_ASM2214v1
Anaeromyxobacter oryzae	GCF_023169945.1_ASM2316994v1
Anaeromyxobacter paludicola	GCF_023169965.1_ASM2316996v1
Anaeropeptidivorans aminofermentans	GCF_940670685.1_M3-9
Anaerostipes caccae	GCF_020181435.1_ASM2018143v1
Anaerostipes rhamnosivorans	GCF_005280655.1_ASM528065v1
Anaerotignum propionicum	GCF_001561955.1_ASM156195v1
Anaerotruncus colihominis	GCF_023008305.1_ASM2300830v1
Anaplasma centrale	GCF_000024505.1_ASM2450v1
Anaplasma marginale	GCF_000020305.1_ASM2030v1
Anaplasma phagocytophilum	GCF_000439775.1_ASM43977v1
Anatilimnocola aggregata	GCF_007747655.1_ASM774765v1
Ancylobacter pratisalsi	GCF_010669125.1_ASM1066912v1
Aneurinibacillus soli	GCF_002355375.1_ASM235537v1
Aneurinibacillus thermoaerophilus	GCF_019603355.1_ASM1960335v1
Anoxybacillus amylolyticus	GCF_001634285.1_ASM163428v1
Anoxybacillus caldiproteolyticus	GCF_015326725.1_ASM1532672v1
Anoxybacillus gonensis	GCF_001187595.1_ASM118759v1
Anoxybacter fermentans	GCF_003991135.1_ASM399113v1
Antarcticibacterium arcticum	GCF_007993795.1_ASM799379v1
Antarcticibacterium flavum	GCF_006159205.1_ASM615920v1
Anthocerotibacter panamensis	GCF_018389385.1_ASM1838938v1
Antiquaquibacter oligotrophicus	GCF_020535405.1_ASM2053540v1
Apibacter raozihei	GCF_004014855.1_ASM401485v1
Apilactobacillus apisilvae	GCF_023380225.1_ASM2338022v1
Apilactobacillus bombintestini	GCF_003627035.1_ASM362703v1
Apilactobacillus kunkeei	GCF_019575995.1_ASM1957599v1
Aquabacterium olei	GCF_003100395.1_ASM310039v1
Aquella oligotrophica	GCF_002892535.1_ASM289253v1
Aquibium microcysteis	GCF_014495845.1_ASM1449584v1
Aquibium oceanicum	GCF_001889605.1_ASM188960v1
Aquicella siphonis	GCF_902459485.1_pb_189-2_HGAP3_CTR
Aquifex aeolicus	GCF_000008625.1_ASM862v1
Aquiluna borgnonia	GCF_013283855.1_ASM1328385v1
Aquipluma nitroreducens	GCF_009689585.1_ASM968958v1
Aquirhabdus parva	GCF_003351745.1_ASM335174v1
Aquirufa lenticrescens	GCF_019916085.1_ASM1991608v1
Aquirufa nivalisilvae	GCF_003143535.1_ASM314353v1
Aquisediminimonas profunda	GCF_019443285.1_ASM1944328v1
Aquisphaera giovannonii	GCF_008087625.1_ASM808762v1
Aquitalea aquatilis	GCF_005155025.1_ASM515502v1
Aquitalea denitrificans	GCF_009856625.1_ASM985662v1
Arachidicoccus ginsenosidivorans	GCF_007971385.1_ASM797138v1
Arachidicoccus soli	GCF_003600625.1_ASM360062v1
Arachidicoccus terrestris	GCF_020042345.1_ASM2004234v1
Arachnia propionica	GCF_900637725.1_52551_C01
Arachnia rubra	GCF_018128325.1_ASM1812832v1
Arcanobacterium buesumense	GCF_012563545.1_ASM1256354v1
Arcanobacterium canis	GCF_029625435.1_ASM2962543v1
Arcanobacterium haemolyticum	GCF_900475915.1_48128_H02
Arcanobacterium phocisimile	GCF_016904675.1_ASM1690467v1
Arcanobacterium pinnipediorum	GCF_023973165.1_ASM2397316v1
Arcanobacterium wilhelmae	GCF_029632765.1_ASM2963276v1
Archangium gephyra	GCF_001027285.1_ASM102728v1
Arcobacter acticola	GCF_013177675.1_ASM1317767v1
Arcobacter aquimarinus	GCF_013177635.1_ASM1317763v1
Arcobacter cloacae	GCF_013201935.1_ASM1320193v1
Arcobacter defluvii	GCF_013201725.1_ASM1320172v1
Arcobacter ellisii	GCF_003544915.1_ASM354491v1
Arcobacter nitrofigilis	GCF_000092245.1_ASM9224v1
Arcobacter porcinus	GCF_004299785.2_ASM429978v2
Arcobacter suis	GCF_003544815.1_ASM354481v1
Arcobacter venerupis	GCF_013201665.1_ASM1320166v1
Arcticibacterium luteifluviistationis	GCF_003258705.1_ASM325870v1
Arenibacter algicola	GCF_002234495.1_ASM223449v1
Aristaeella hokkaidonensis	GCF_018128945.1_ASM1812894v1
Aristaeella lactis	GCF_018118585.1_ASM1811858v1
Aristophania vespae	GCF_022459015.1_ASM2245901v1
Aromatoleum aromaticum	GCF_000025965.1_ASM2596v1
Aromatoleum bremense	GCF_017894365.1_ASM1789436v1
Aromatoleum petrolei	GCF_017894385.1_ASM1789438v1
Arsenophonus apicola	GCF_020268605.1_ASM2026860v1
Arsenophonus nasoniae	GCF_004768525.1_ASM476852v1
Arthrobacter agilis	GCF_028736055.1_ASM2873605v1
Arthrobacter alpinus	GCF_000755585.2_ASM75558v2
Arthrobacter antioxidans	GCF_023100725.1_ASM2310072v1
Arthrobacter caoxuetaonis	GCF_023921125.1_ASM2392112v1
Arthrobacter crystallopoietes	GCF_002849715.1_ASM284971v1
Arthrobacter dokdonellae	GCF_003268655.1_ASM326865v1
Arthrobacter gengyunqii	GCF_023022985.1_ASM2302298v1
Arthrobacter jiangjiafuii	GCF_018622995.1_ASM1862299v1
Arthrobacter jinronghuae	GCF_025244825.1_ASM2524482v1
Arthrobacter polaris	GCF_021398215.1_ASM2139821v1
Arthrobacter sunyaminii	GCF_018866305.1_ASM1886630v1
Arthrobacter zhangbolii	GCF_022869865.1_ASM2286986v1
Arthrobacter zhaoxinii	GCF_025244925.1_ASM2524492v1
Asaia bogorensis	GCF_001547995.1_ASM154799v1
Asticcacaulis excentricus	GCF_000175215.2_ASM17521v2
Athalassotoga saccharophila	GCF_009936215.1_ASM993621v1
Atlantibacter hermannii	GCF_011068345.1_ASM1106834v1
Atlantibacter subterranea	GCF_024224615.1_ASM2422461v1
Atribacter laminatus	GCF_015775515.1_ASM1577551v1
Aurantiacibacter atlanticus	GCF_001077815.2_ASM107781v2
Aurantiacibacter gangjinensis	GCF_001886695.1_ASM188669v1
Aurantibacillus circumpalustris	GCF_029625215.1_ASM2962521v1
Aurantimicrobium minutum	GCF_002355535.1_ASM235553v1
Aurantimicrobium photophilum	GCF_003194085.1_ASM319408v1
Aureibaculum algae	GCF_006065315.1_ASM606531v1
Aureimonas mangrovi	GCF_014058705.1_ASM1405870v1
Aureimonas populi	GCF_017815515.1_ASM1781551v1
Aureliella helgolandensis	GCF_007752135.1_ASM775213v1
Auritidibacter ignavus	GCF_029853775.1_ASM2985377v1
Avibacterium paragallinarum	GCF_011765605.1_ASM1176560v1
Avibacterium volantium	GCF_900635775.1_33763_C01
Azoarcus olearius	GCF_001682385.1_ASM168238v1
Azorhizobium caulinodans	GCF_000010525.1_ASM1052v1
Azospira inquinata	GCF_018905915.1_ASM1890591v1
Azospira oryzae	GCF_000236665.1_ASM23666v1
Azospirillum argentinense	GCF_000632475.1_ASM63247v2
Azospirillum oryzae	GCF_013347285.1_ASM1334728v1
Azospirillum ramasamyi	GCF_003233655.1_ASM323365v1
Azospirillum thermophilum	GCF_003130795.1_ASM313079v1
Azospirillum thiophilum	GCF_001305595.1_ASM130559v1
Azotobacter chroococcum	GCF_002220155.1_ASM222015v1
Azotobacter vinelandii	GCF_000021045.1_ASM2104v1
Bacillus albus	GCF_030292135.1_ASM3029213v1
Bacillus altitudinis	GCF_001191605.1_ASM119160v1
Bacillus amyloliquefaciens	GCF_019396925.1_ASM1939692v1
Bacillus anthracis	GCF_000008445.1_ASM844v1
Bacillus aquiflavi	GCF_019915265.1_ASM1991526v1
Bacillus arachidis	GCF_030285945.1_ASM3028594v1
Bacillus badius	GCF_020002245.1_ASM2000224v1
Bacillus cabrialesii	GCF_004124315.2_ASM412431v2
Bacillus cereus	GCF_002220285.1_ASM222028v1
Bacillus cytotoxicus	GCF_002250945.2_ASM225094v2
Bacillus dafuensis	GCF_007995155.1_ASM799515v1
Bacillus fonticola	GCF_012955605.1_ASM1295560v1
Bacillus glycinifermentans	GCF_004103615.1_ASM410361v1
Bacillus halotolerans	GCF_004006435.1_ASM400643v1
Bacillus haynesii	GCF_014042035.1_ASM1404203v1
Bacillus inaquosorum	GCF_023238325.1_ASM2323832v1
Bacillus licheniformis	GCF_002074095.1_ASM207409v1
Bacillus luti	GCF_009739945.1_ASM973994v1
Bacillus mojavensis	GCF_012648005.1_ASM1264800v1
Bacillus mycoides	GCF_018739485.1_ASM1873948v1
Bacillus nitratireducens	GCF_018141025.1_ASM1814102v1
Bacillus pacificus	GCF_020861345.1_ASM2086134v1
Bacillus paralicheniformis	GCF_002993925.1_ASM299392v1
Bacillus paranthracis	GCF_024296885.1_ASM2429688v1
Bacillus rugosus	GCF_023238245.1_ASM2323824v1
Bacillus safensis	GCF_008244765.1_ASM824476v1
Bacillus selenitireducens	GCF_000093085.1_ASM9308v1
Bacillus shivajii	GCF_020519665.1_ASM2051966v1
Bacillus smithii	GCF_001050115.1_ASM105011v1
Bacillus spizizenii	GCF_006094475.1_ASM609447v1
Bacillus stercoris	GCF_029772985.1_ASM2977298v1
Bacillus tequilensis	GCF_012225885.1_ASM1222588v1
Bacillus toyonensis	GCF_016605985.1_ASM1660598v1
Bacillus vallismortis	GCF_003667885.1_ASM366788v1
Bacillus velezensis	GCF_000769555.1_ASM76955v1
Bacillus weihaiensis	GCF_001889165.1_ASM188916v1
Bacillus wiedmannii	GCF_008807735.1_ASM880773v1
Bacillus xiamenensis	GCF_001857925.1_ASM185792v1
Bacteriovorax stolpii	GCF_006874605.1_ASM687460v1
Bacteroides caccae	GCF_018292205.1_ASM1829220v1
Bacteroides caecimuris	GCF_001688725.2_ASM168872v2
Bacteroides cellulosilyticus	GCF_018292125.1_ASM1829212v1
Bacteroides faecis	GCF_020091505.1_ASM2009150v1
Bacteroides faecium	GCF_012113595.1_ASM1211359v1
Bacteroides fragilis	GCF_016889925.1_ASM1688992v1
Bacteroides helcogenes	GCF_000186225.1_ASM18622v1
Bacteroides heparinolyticus	GCF_002998535.1_ASM299853v1
Bacteroides luhongzhouii	GCF_009193295.2_ASM919329v2
Bacteroides nordii	GCF_019930665.1_ASM1993066v1
Bacteroides ovatus	GCF_001314995.1_ASM131499v1
Bacteroides thetaiotaomicron	GCF_014131755.1_ASM1413175v1
Bacteroides uniformis	GCF_018292165.1_ASM1829216v1
Bacteroides xylanisolvens	GCF_018289135.1_ASM1828913v1
Bacteroides zoogleoformans	GCF_002998435.1_ASM299843v1
Baekduia alba	GCF_028416635.1_ASM2841663v1
Baekduia soli	GCF_007970665.1_ASM797066v1
Barnesiella viscericola	GCF_000512915.1_ASM51291v1
Bartonella alsatica	GCF_013388295.1_ASM1338829v1
Bartonella ancashensis	GCF_001281405.1_ASM128140v1
Bartonella apihabitans	GCF_002007485.1_ASM200748v1
Bartonella australis	GCF_000341355.1_ASM34135v1
Bartonella bacilliformis	GCF_009498695.1_ASM949869v1
Bartonella choladocola	GCF_002007565.1_ASM200756v1
Bartonella clarridgeiae	GCF_000253015.1_ASM25301v1
Bartonella elizabethae	GCF_900638615.1_58174_F01
Bartonella grahamii	GCF_000022725.1_ASM2272v1
Bartonella harrusi	GCF_024297065.1_ASM2429706v1
Bartonella henselae	GCF_000612965.1_PRJEB4971_assembly_1
Bartonella kosoyi	GCF_003606325.2_ASM360632v3
Bartonella krasnovii	GCF_003606345.3_ASM360634v3
Bartonella tribocorum	GCF_000196435.1_ASM19643v1
Bartonella vinsonii	GCF_900638635.1_58174_G01
Basfia succiniciproducens	GCF_011455875.1_ASM1145587v1
Basilea psittacipulmonis	GCF_000743945.1_ASM74394v1
Bdellovibrio bacteriovorus	GCF_000691605.1_ASM69160v1
Bdellovibrio reynosensis	GCF_022814725.1_ASM2281472v1
Beggiatoa leptomitoformis	GCF_001305575.3_ASM130557v3
Beijerinckia indica	GCF_000019845.1_ASM1984v1
Belliella baltica	GCF_000265405.1_ASM26540v1
Bermanella marisrubri	GCF_012295615.1_ASM1229561v1
Bernardetia litoralis	GCF_000265505.1_ASM26550v1
Berryella intestinalis	GCF_000814825.1_ASM81482v1
Beutenbergia cavernae	GCF_000023105.1_ASM2310v1
Bibersteinia trehalosi	GCF_000521725.1_ASM52172v1
Bifidobacterium actinocoloniiforme	GCF_001263395.1_ASM126339v1
Bifidobacterium adolescentis	GCF_003030905.1_ASM303090v1
Bifidobacterium angulatum	GCF_001025155.1_ASM102515v1
Bifidobacterium animalis	GCF_000224965.2_ASM22496v2
Bifidobacterium asteroides	GCF_000304215.1_ASM30421v1
Bifidobacterium breve	GCF_001281425.1_ASM128142v1
Bifidobacterium catenulatum	GCF_001025195.1_ASM102519v1
Bifidobacterium choerinum	GCF_002761235.1_ASM276123v1
Bifidobacterium coryneforme	GCF_000737865.1_ASM73786v1
Bifidobacterium eulemuris	GCF_014898155.1_ASM1489815v1
Bifidobacterium indicum	GCF_000706765.1_ASM70676v1
Bifidobacterium lemurum	GCF_014898175.1_ASM1489817v1
Bifidobacterium longum	GCF_000196555.1_ASM19655v1
Bifidobacterium pseudocatenulatum	GCF_020541885.1_ASM2054188v1
Bifidobacterium pseudolongum	GCF_002282915.1_ASM228291v1
Bifidobacterium scardovii	GCF_001042635.1_ASM104263v1
Bifidobacterium subtile	GCF_014898195.1_ASM1489819v1
Bisgaardia hudsonensis	GCF_013377195.1_ASM1337719v1
Blastochloris tepida	GCF_003966715.1_ASM396671v1
Blastochloris viridis	GCF_001402875.1_ASM140287v1
Blastomonas fulva	GCF_003431825.1_ASM343182v1
Blautia argi	GCF_003287895.1_ASM328789v1
Blautia hansenii	GCF_002222595.2_ASM222259v2
Blautia hydrogenotrophica	GCF_034356035.1_ASM3435603v1
Blautia liquoris	GCF_015159595.1_ASM1515959v1
Blautia luti	GCF_033096465.1_ASM3309646v1
Blautia obeum	GCF_025147765.1_ASM2514776v1
Blautia producta	GCF_010669205.1_ASM1066920v1
Blautia pseudococcoides	GCF_001689125.2_ASM168912v2
Blautia wexlerae	GCF_025148125.1_ASM2514812v1
Bombilactobacillus folatiphilus	GCF_023380265.1_ASM2338026v1
Bombilactobacillus thymidiniphilus	GCF_023380245.1_ASM2338024v1
Bordetella avium	GCF_000070465.1_ASM7046v1
Bordetella bronchialis	GCF_001676745.1_ASM167674v1
Bordetella bronchiseptica	GCF_900636925.1_45137_F01
Bordetella flabilis	GCF_001676725.1_ASM167672v1
Bordetella hinzii	GCF_006770325.1_ASM677032v1
Bordetella holmesii	GCF_009627355.1_ASM962735v1
Bordetella parapertussis	GCF_004008295.1_ASM400829v1
Bordetella pertussis	GCF_004008975.1_ASM400897v1
Bordetella pseudohinzii	GCF_001698185.1_ASM169818v1
Borrelia anserina	GCF_001936255.1_ASM193625v1
Borrelia coriaceae	GCF_023035295.1_ASM2303529v1
Borrelia hermsii	GCF_020422925.2_ASM2042292v2
Borrelia miyamotoi	GCF_019668505.1_ASM1966850v1
Borrelia parkeri	GCF_000512145.1_ASM51214v2
Borrelia puertoricensis	GCF_023035875.1_ASM2303587v1
Borrelia turcica	GCF_003606285.1_ASM360628v1
Borrelia turicatae	GCF_000012085.2_ASM1208v2
Borreliella andersonii	GCF_032595875.1_ASM3259587v1
Borreliella bavariensis	GCF_000196215.1_ASM19621v1
Borreliella bissettiae	GCF_030439775.1_ASM3043977v1
Borreliella californiensis	GCF_030438475.1_ASM3043847v1
Borreliella carolinensis	GCF_032595915.1_ASM3259591v1
Borreliella finlandensis	GCF_030438365.1_ASM3043836v1
Borreliella garinii	GCF_026572315.1_ASM2657231v1
Borreliella japonica	GCF_030438115.1_ASM3043811v1
Borreliella kurtenbachii	GCF_030437945.1_ASM3043794v1
Borreliella lanei	GCF_030437705.1_ASM3043770v1
Borreliella lusitaniae	GCF_030440365.1_ASM3044036v1
Borreliella mayonii	GCF_001936295.1_ASM193629v1
Borreliella sinica	GCF_033969665.1_ASM3396966v1
Borreliella spielmanii	GCF_030436445.1_ASM3043644v1
Borreliella tanukii	GCF_030439705.1_ASM3043970v1
Borreliella turdi	GCF_030439285.1_ASM3043928v1
Borreliella valaisiana	GCF_000170955.2_ASM17095v2
Bosea vaviloviae	GCF_001741865.1_ASM174186v1
Boudabousia tangfeifanii	GCF_001856685.1_ASM185668v1
Brachybacterium avium	GCF_002216795.1_ASM221679v1
Brachybacterium faecium	GCF_000023405.1_ASM2340v1
Brachybacterium ginsengisoli	GCF_002407065.1_ASM240706v1
Brachybacterium halotolerans	GCF_020792675.1_ASM2079267v1
Brachybacterium kimchii	GCF_023373525.1_ASM2337352v1
Brachybacterium saurashtrense	GCF_003355475.1_ASM335547v1
Brachybacterium vulturis	GCF_002407185.1_ASM240718v1
Brachyspira hyodysenteriae	GCF_017751225.1_ASM1775122v1
Brachyspira intermedia	GCF_000223215.1_ASM22321v1
Brachyspira murdochii	GCF_000092845.1_ASM9284v1
Brachyspira pilosicoli	GCF_000143725.1_ASM14372v1
Bradymonas sediminis	GCF_003258315.1_ASM325831v1
Bradyrhizobium amphicarpaeae	GCF_002266435.2_ASM226643v2
Bradyrhizobium arachidis	GCF_015291705.1_ASM1529170v1
Bradyrhizobium australafricanum	GCF_029714345.1_ASM2971434v1
Bradyrhizobium barranii	GCF_011068405.5_ASM1106840v5
Bradyrhizobium betae	GCF_008932115.1_ASM893211v1
Bradyrhizobium brasilense	GCF_029714765.1_ASM2971476v1
Bradyrhizobium commune	GCF_015624505.1_ASM1562450v1
Bradyrhizobium cosmicum	GCF_000284275.1_ASM28427v1
Bradyrhizobium daqingense	GCF_021044685.1_ASM2104468v1
Bradyrhizobium diazoefficiens	GCF_004359355.1_ASM435935v1
Bradyrhizobium elkanii	GCF_012871055.1_ASM1287105v1
Bradyrhizobium guangdongense	GCF_004114975.1_ASM411497v1
Bradyrhizobium guangxiense	GCF_004114915.1_ASM411491v1
Bradyrhizobium guangzhouense	GCF_004114955.1_ASM411495v1
Bradyrhizobium icense	GCF_001693385.1_ASM169338v1
Bradyrhizobium japonicum	GCF_013752735.1_ASM1375273v1
Bradyrhizobium oligotrophicum	GCF_000344805.1_ASM34480v1
Bradyrhizobium ottawaense	GCF_009176665.1_ASM917666v1
Bradyrhizobium pachyrhizi	GCF_029714545.1_ASM2971454v1
Bradyrhizobium paxllaeri	GCF_001693515.2_ASM169351v2
Bradyrhizobium prioritasuperba	GCF_032397745.1_ASM3239774v1
Bradyrhizobium quebecense	GCF_017493175.3_ASM1749317v3
Bradyrhizobium roseus	GCF_030413175.1_ASM3041317v1
Bradyrhizobium sediminis	GCF_018736085.1_ASM1873608v1
Bradyrhizobium septentrionale	GCF_011516645.4_ASM1151664v4
Bradyrhizobium symbiodeficiens	GCF_011604665.1_ASM1160466v1
Bradyrhizobium vignae	GCF_900324035.1_BRAD3257
Bradyrhizobium xenonodulans	GCF_027594865.1_ASM2759486v1
Bradyrhizobium zhanjiangense	GCF_004114935.1_ASM411493v1
Bremerella volcania	GCF_007748115.1_ASM774811v1
Brenneria goodwinii	GCF_002291445.1_ASM229144v1
Brenneria izadpanahii	GCF_017569925.1_ASM1756992v1
Brenneria nigrifluens	GCF_005484965.1_ASM548496v1
Brenneria ulupoensis	GCF_032395385.1_ASM3239538v1
Brevibacillus agri	GCF_004117055.1_ASM411705v1
Brevibacillus aydinogluensis	GCF_961514395.1_Brevibacillus_4475
Brevibacillus brevis	GCF_900637055.1_46837_E02
Brevibacillus composti	GCF_016406105.1_ASM1640610v1
Brevibacillus humidisoli	GCF_020923435.1_ASM2092343v1
Brevibacillus laterosporus	GCF_002706795.1_ASM270679v1
Brevibacillus marinus	GCF_003963515.1_ASM396351v1
Brevibacillus parabrevis	GCF_022701015.1_ASM2270101v1
Brevibacillus ruminantium	GCF_023746555.1_ASM2374655v1
Brevibacterium atlanticum	GCF_011617245.1_ASM1161724v1
Brevibacterium aurantiacum	GCF_003932995.1_ASM393299v1
Brevibacterium casei	GCF_016027415.1_ASM1602741v1
Brevibacterium limosum	GCF_011617705.1_ASM1161770v1
Brevibacterium linens	GCF_003999335.1_ASM399933v1
Brevibacterium oceani	GCF_017948325.1_ASM1794832v1
Brevibacterium pigmentatum	GCF_011617465.1_ASM1161746v1
Brevibacterium spongiae	GCF_026168515.1_ASM2616851v1
Brevibacterium zhoupengii	GCF_021117425.1_ASM2111742v1
Brevundimonas albigilva	GCF_023573565.1_ASM2357356v1
Brevundimonas fontaquae	GCF_017086445.1_ASM1708644v1
Brevundimonas goettingensis	GCF_017487405.1_ASM1748740v1
Brevundimonas nasdae	GCF_019395145.1_ASM1939514v1
Brevundimonas pondensis	GCF_017487345.1_ASM1748734v1
Brevundimonas subvibrioides	GCF_000144605.1_ASM14460v1
Brevundimonas vesicularis	GCF_002208825.2_ASM220882v2
Brevundimonas vitisensis	GCF_016656965.1_ASM1665696v1
Breznakiella homolactica	GCF_016616095.2_ASM1661609v2
Brochothrix thermosphacta	GCF_001703515.1_ASM170351v1
Brucella abortus	GCF_000054005.1_ASM5400v1
Brucella anthropi	GCF_015326295.1_ASM1532629v1
Brucella canis	GCF_000018525.1_ASM1852v1
Brucella ceti	GCF_000590795.1_ASM59079v1
Brucella inopinata	GCF_900095155.1_BR141012304v1
Brucella melitensis	GCF_000007125.1_ASM712v1
Brucella ovis	GCF_000016845.1_ASM1684v1
Brucella suis	GCF_000007505.1_ASM750v1
Brucepastera parasyntrophica	GCF_022376835.1_ASM2237683v1
Buchnera aphidicola	GCF_003099975.1_ASM309997v1
Burkholderia ambifaria	GCF_016127755.1_ASM1612775v1
Burkholderia cenocepacia	GCF_001718895.1_ASM171889v1
Burkholderia cepacia	GCF_009586235.1_ASM958623v1
Burkholderia dolosa	GCF_000959505.1_ASM95950v1
Burkholderia gladioli	GCF_016698705.1_ASM1669870v1
Burkholderia glumae	GCF_009931375.1_ASM993137v1
Burkholderia humptydooensis	GCF_016027455.1_ASM1602745v1
Burkholderia lata	GCF_000012945.1_ASM1294v1
Burkholderia mallei	GCF_002346025.1_ASM234602v1
Burkholderia mayonis	GCF_001522635.2_ASM152263v2
Burkholderia metallica	GCF_001718555.1_ASM171855v1
Burkholderia multivorans	GCF_003019965.1_ASM301996v1
Burkholderia oklahomensis	GCF_000959365.1_ASM95936v1
Burkholderia plantarii	GCF_001411805.1_ASM141180v1
Burkholderia pseudomallei	GCF_000756125.1_ASM75612v1
Burkholderia pyrrocinia	GCF_001028665.1_ASM102866v1
Burkholderia savannae	GCF_001524625.2_ASM152462v2
Burkholderia seminalis	GCF_001718535.1_ASM171853v1
Burkholderia stagnalis	GCF_001718955.1_ASM171895v1
Burkholderia territorii	GCF_001718335.1_ASM171833v1
Burkholderia thailandensis	GCF_001718635.1_ASM171863v1
Burkholderia ubonensis	GCF_002097715.1_ASM209771v1
Buttiauxella agrestis	GCF_013234275.1_ASM1323427v1
Buttiauxella ferragutiae	GCF_022637515.1_ASM2263751v1
Butyricimonas faecalis	GCF_003991565.1_ASM399156v1
Butyricimonas virosa	GCF_016889065.1_ASM1688906v1
Butyrivibrio hungatei	GCF_001858005.1_ASM185800v1
Butyrivibrio proteoclasticus	GCF_000145035.1_ASM14503v1
Caballeronia grimmiae	GCF_022879615.1_ASM2287961v1
Caballeronia insecticola	GCF_000402035.1_ASM40203v1
Caballeronia zhejiangensis	GCF_022879815.1_ASM2287981v1
Caenibius tardaugens	GCF_003860345.1_ASM386034v1
Caldalkalibacillus thermarum	GCF_019856495.1_ASM1985649v1
Caldanaerobacter subterraneus	GCF_000007085.1_ASM708v1
Caldicellulosiruptor acetigenus	GCF_000166695.1_ASM16669v1
Caldicellulosiruptor bescii	GCF_000022325.1_ASM2232v1
Caldicellulosiruptor changbaiensis	GCF_003999255.1_ASM399925v1
Caldicellulosiruptor diazotrophicus	GCF_017347585.1_ASM1734758v1
Caldicellulosiruptor hydrothermalis	GCF_000166355.1_ASM16635v1
Caldicellulosiruptor kronotskyensis	GCF_000166775.1_ASM16677v1
Caldicellulosiruptor obsidiansis	GCF_000145215.1_ASM14521v1
Caldicellulosiruptor owensensis	GCF_000166335.1_ASM16633v1
Caldicellulosiruptor saccharolyticus	GCF_000016545.1_ASM1654v1
Caldichromatium japonicum	GCF_011290485.1_ASM1129048v1
Caldilinea aerophila	GCF_000281175.1_ASM28117v1
Caldimicrobium thiodismutans	GCF_001548275.1_ASM154827v1
Caldimonas brevitalea	GCF_001017435.1_ASM101743v1
Caldimonas thermodepolymerans	GCF_015476235.1_ASM1547623v1
Caldinitratiruptor microaerophilus	GCF_025999835.1_ASM2599983v1
Caldisericum exile	GCF_000284335.1_ASM28433v1
Calditerrivibrio nitroreducens	GCF_000183405.1_ASM18340v1
Caldithrix abyssi	GCF_001886815.1_ASM188681v1
Caminibacter mediatlanticus	GCF_005843985.1_ASM584398v1
Caminibacter pacificus	GCF_005083985.2_ASM508398v2
Campylobacter armoricus	GCF_013372105.1_ASM1337210v1
Campylobacter avium	GCF_002238335.1_ASM223833v1
Campylobacter blaseri	GCF_013201895.1_ASM1320189v1
Campylobacter canadensis	GCF_013177655.1_ASM1317765v1
Campylobacter coli	GCF_009730395.1_ASM973039v1
Campylobacter concisus	GCF_001298465.1_ASM129846v1
Campylobacter corcagiensis	GCF_013201645.1_ASM1320164v1
Campylobacter cuniculorum	GCF_002104335.1_ASM210433v1
Campylobacter curvus	GCF_013372125.1_ASM1337212v1
Campylobacter fetus	GCF_011600945.2_ASM1160094v2
Campylobacter geochelonis	GCF_013201685.1_ASM1320168v1
Campylobacter gracilis	GCF_001190745.1_ASM119074v1
Campylobacter helveticus	GCF_002080395.1_ASM208039v1
Campylobacter hepaticus	GCF_001687475.2_ASM168747v2
Campylobacter hominis	GCF_000017585.1_ASM1758v1
Campylobacter hyointestinalis	GCF_013372165.1_ASM1337216v1
Campylobacter iguaniorum	GCF_000736415.1_ASM73641v1
Campylobacter insulaenigrae	GCF_000816185.1_ASM81618v1
Campylobacter lanienae	GCF_002139935.1_ASM213993v1
Campylobacter lari	GCF_000019205.1_ASM1920v1
Campylobacter mucosalis	GCF_013372205.1_ASM1337220v1
Campylobacter novaezeelandiae	GCF_018968685.1_ASM1896868v1
Campylobacter ornithocola	GCF_013201605.1_ASM1320160v1
Campylobacter peloridis	GCF_014931075.1_ASM1493107v1
Campylobacter pinnipediorum	GCF_002021945.1_ASM202194v1
Campylobacter rectus	GCF_004803795.1_ASM480379v1
Campylobacter showae	GCF_004803815.1_ASM480381v1
Campylobacter sputorum	GCF_002220755.1_ASM222075v1
Campylobacter subantarcticus	GCF_000816305.1_ASM81630v1
Campylobacter upsaliensis	GCF_916098265.1_Cu-17-M197059
Campylobacter ureolyticus	GCF_013372225.1_ASM1337222v1
Campylobacter volucris	GCF_008245045.1_ASM824504v1
Campylobacter vulpis	GCF_014217995.1_ASM1421799v1
Capillimicrobium parvum	GCF_021172045.1_ASM2117204v1
Capnocytophaga canimorsus	GCF_002302565.1_ASM230256v1
Capnocytophaga cynodegmi	GCF_002302475.1_ASM230247v1
Capnocytophaga endodontalis	GCF_002209445.1_ASM220944v1
Capnocytophaga gingivalis	GCF_002302415.1_ASM230241v1
Capnocytophaga haemolytica	GCF_900187255.1_51184_F02
Capnocytophaga leadbetteri	GCF_002302615.1_ASM230261v1
Capnocytophaga ochracea	GCF_000023285.1_ASM2328v1
Capnocytophaga sputigena	GCF_002302495.1_ASM230249v1
Caproicibacter fermentans	GCF_014303955.1_ASM1430395v1
Caproicibacterium amylolyticum	GCF_014467055.1_ASM1446705v1
Caproicibacterium lactatifermentans	GCF_013315815.1_ASM1331581v1
Capsulimonas corticalis	GCF_003574315.2_ASM357431v2
Carboxydothermus hydrogenoformans	GCF_000012865.1_ASM1286v1
Cardiobacterium hominis	GCF_900637305.1_50618_F02
Carnobacterium divergens	GCF_001703555.1_ASM170355v1
Carnobacterium inhibens	GCF_000493735.1_ASM49373v1
Carnobacterium maltaromaticum	GCF_949790605.1_SF2022_genome
Casimicrobium huifangae	GCF_009746125.1_ASM974612v1
Castellaniella defragrans	GCF_000612685.1_scf7180000000004
Catalinimonas niigatensis	GCF_030506285.1_ASM3050628v1
Catenulispora acidiphila	GCF_000024025.1_ASM2402v1
Caulobacter flavus	GCF_003722335.1_ASM372233v1
Caulobacter henricii	GCF_001414055.1_ASM141405v1
Caulobacter mirabilis	GCF_002749615.1_ASM274961v1
Caulobacter rhizosphaerae	GCF_010977555.1_ASM1097755v1
Caulobacter segnis	GCF_003015125.1_ASM301512v1
Cedecea lapagei	GCF_900635955.1_36672_A01
Cedecea neteri	GCF_002393445.1_ASM239344v1
Celeribacter ethanolicus	GCF_002407265.1_ASM240726v1
Celeribacter indicus	GCF_000819565.1_ASM81956v1
Celeribacter marinus	GCF_001308265.1_ASM130826v1
Celerinatantimonas diazotrophica	GCF_914590485.1_CEDIAZO_illumina_assembly
Cellulomonas chengniuliangii	GCF_024508335.1_ASM2450833v1
Cellulomonas dongxiuzhuiae	GCF_018623035.1_ASM1862303v1
Cellulomonas fengjieae	GCF_018388465.1_ASM1838846v1
Cellulomonas fimi	GCF_000212695.1_ASM21269v1
Cellulomonas flavigena	GCF_000092865.1_ASM9286v1
Cellulomonas gilvus	GCF_000218545.1_ASM21854v1
Cellulomonas iranensis	GCF_020412445.1_ASM2041244v1
Cellulomonas palmilytica	GCF_021590045.1_ASM2159004v1
Cellulomonas shaoxiangyii	GCF_004798685.1_ASM479868v1
Cellulomonas taurus	GCF_012931845.1_ASM1293184v1
Cellulomonas wangleii	GCF_018388445.1_ASM1838844v1
Cellulomonas wangsupingiae	GCF_024508275.1_ASM2450827v1
Cellulomonas xiejunii	GCF_024508315.1_ASM2450831v1
Cellulophaga algicola	GCF_000186265.1_ASM18626v1
Cellulophaga baltica	GCF_000468615.2_ASM46861v2
Cellulophaga lytica	GCF_000190595.1_ASM19059v1
Cellulophaga omnivescoria	GCF_027915275.1_ASM2791527v1
Cellulosilyticum lentocellum	GCF_000178835.2_ASM17883v2
Cellulosimicrobium cellulans	GCF_018128265.1_ASM1812826v1
Cellulosimicrobium protaetiae	GCF_009708005.2_ASM970800v2
Cereibacter azotoformans	GCF_021391315.1_ASM2139131v1
Cereibacter sphaeroides	GCF_000021005.1_ASM2100v1
Cetobacterium somerae	GCF_022430525.1_ASM2243052v1
Chakrabartyella piscis	GCF_030067835.1_ASM3006783v1
Changchengzhania lutea	GCF_006974145.1_ASM697414v1
Changpingibacter yushuensis	GCF_014041995.1_ASM1404199v1
Chania multitudinisentens	GCF_000520015.2_ASM52001v2
Chitinibacter bivalviorum	GCF_013403565.1_ASM1340356v1
Chitinibacter fontanus	GCF_013423785.1_ASM1342378v1
Chitinimonas arctica	GCF_007431345.1_ASM743134v1
Chitinolyticbacter meiyuanensis	GCF_008033135.1_ASM803313v1
Chitinophaga agri	GCF_010093065.1_ASM1009306v1
Chitinophaga caeni	GCF_002557795.1_ASM255779v1
Chitinophaga horti	GCF_022867795.2_ASM2286779v2
Chitinophaga oryzae	GCF_012516355.1_ASM1251635v1
Chitinophaga pendula	GCF_020386615.1_ASM2038661v1
Chitinophaga pinensis	GCF_000024005.1_ASM2400v1
Chitinophaga sancti	GCF_034479145.1_ASM3447914v1
Chlamydia abortus	GCF_900416725.2_G1_hybrid
Chlamydia buteonis	GCF_019056495.1_ASM1905649v1
Chlamydia caviae	GCF_000007605.1_ASM760v1
Chlamydia crocodili	GCF_018343815.1_ASM1834381v1
Chlamydia gallinacea	GCF_000471025.2_ASM47102v2
Chlamydia muridarum	GCF_000006685.1_ASM668v1
Chlamydia pecorum	GCF_020459125.1_ASM2045912v1
Chlamydia pneumoniae	GCF_000007205.1_ASM720v1
Chlamydia poikilotherma	GCF_900239975.1_Chlamydia_sp._S15-834K
Chlamydia psittaci	GCF_000204255.1_ASM20425v1
Chlamydia serpentis	GCF_900239945.1_Chlamydia_sp._nov._H15-1957-10C
Chlamydiifrater phoenicopteri	GCF_902807005.1_14-2711_R47
Chlamydiifrater volucris	GCF_902806995.1_15-2067_O50
Chloracidobacterium thermophilum	GCF_000226295.1_ASM22629v1
Chlorobaculum limnaeum	GCF_001747405.1_ASM174740v1
Chlorobaculum tepidum	GCF_000006985.1_ASM698v1
Chlorobium limicola	GCF_000020465.1_ASM2046v1
Chlorobium phaeobacteroides	GCF_000015125.1_ASM1512v1
Chloroflexus aggregans	GCF_000021945.1_ASM2194v1
Chloroflexus aurantiacus	GCF_000018865.1_ASM1886v1
Chloroherpeton thalassium	GCF_000020525.1_ASM2052v1
Chondrinema litorale	GCF_026250525.1_ASM2625052v1
Chondromyces crocatus	GCF_001189295.1_ASM118929v1
Chordicoccus furentiruminis	GCF_019355395.1_ASM1935539v1
Christensenella minuta	GCF_003628755.1_ASM362875v1
Christiangramia flava	GCF_001951155.1_ASM195115v1
Christiangramia forsetii	GCF_000060345.1_ASM6034v1
Christiangramia fulva	GCF_003024155.1_ASM302415v1
Christiangramia salexigens	GCF_001889005.1_ASM188900v1
Chromobacterium haemolyticum	GCF_009936155.1_ASM993615v1
Chromobacterium paludis	GCF_008275125.1_ASM827512v1
Chromobacterium phragmitis	GCF_003325475.1_ASM332547v1
Chromobacterium vaccinii	GCF_001855275.1_ASM185527v1
Chromobacterium violaceum	GCF_016890085.1_ASM1689008v1
Chromulinivorax destructor	GCF_003366055.1_ASM336605v1
Chryseobacterium arthrosphaerae	GCF_020872015.1_ASM2087201v1
Chryseobacterium balustinum	GCF_003815995.1_ASM381599v1
Chryseobacterium camelliae	GCF_002770595.1_ASM277059v1
Chryseobacterium carnipullorum	GCF_003815695.1_ASM381569v1
Chryseobacterium faecale	GCF_020985365.1_ASM2098536v1
Chryseobacterium gallinarum	GCF_012273615.1_ASM1227361v1
Chryseobacterium gambrini	GCF_027920505.1_ASM2792050v1
Chryseobacterium glaciei	GCF_001648155.1_ASM164815v1
Chryseobacterium indoltheticum	GCF_003815915.1_ASM381591v1
Chryseobacterium joostei	GCF_003815775.1_ASM381577v1
Chryseobacterium lactis	GCF_003815875.1_ASM381587v1
Chryseobacterium nakagawai	GCF_900637665.1_52437_G01
Chryseobacterium oryzae	GCF_022811665.1_ASM2281166v1
Chryseobacterium paludis	GCF_025403485.1_ASM2540348v1
Chryseobacterium piperi	GCF_002285635.2_ASM228563v2
Chryseobacterium suipulveris	GCF_022811685.1_ASM2281168v1
Chryseobacterium taihuense	GCF_900683625.1_56279_G01
Chryseobacterium taklimakanense	GCF_003860545.1_ASM386054v1
Chryseolinea soli	GCF_003589925.1_ASM358992v1
Ciceribacter thiooxidans	GCF_014126615.1_ASM1412661v1
Citrobacter amalonaticus	GCF_001558935.2_ASM155893v2
Citrobacter arsenatis	GCF_004353845.1_ASM435384v1
Citrobacter braakii	GCF_009648935.1_ASM964893v1
Citrobacter freundii	GCF_904859905.1_MSB1_1H
Citrobacter koseri	GCF_000018045.1_ASM1804v1
Citrobacter pasteurii	GCF_019047765.1_ASM1904776v1
Citrobacter portucalensis	GCF_023374935.1_ASM2337493v1
Citrobacter rodentium	GCF_021278985.1_ASM2127898v1
Citrobacter sedlakii	GCF_018128425.1_ASM1812842v1
Citrobacter tructae	GCF_004684345.1_ASM468434v1
Citrobacter werkmanii	GCF_008693645.1_ASM869364v1
Claveliimonas bilis	GCF_030296795.1_ASM3029679v1
Clavibacter californiensis	GCF_021952865.1_ASM2195286v1
Clavibacter capsici	GCF_011801245.1_ASM1180124v1
Clavibacter michiganensis	GCF_009739655.1_ASM973965v1
Clavibacter nebraskensis	GCF_023279165.1_ASM2327916v1
Clavibacter phaseoli	GCF_021922925.1_ASM2192292v1
Clavibacter sepedonicus	GCF_000069225.1_ASM6922v1
Clavibacter zhangzhiyongii	GCF_014775655.1_ASM1477565v1
Cloacibacillus porcorum	GCF_001701045.1_ASM170104v1
Cloacibacterium normanense	GCF_003860565.1_ASM386056v1
Clostridioides difficile	GCF_018885085.1_ASM1888508v1
Clostridium aceticum	GCF_001042715.1_ASM104271v1
Clostridium acetobutylicum	GCF_000218855.1_ASM21885v1
Clostridium asparagiforme	GCF_025149125.1_ASM2514912v1
Clostridium autoethanogenum	GCF_001484725.1_ASM148472v1
Clostridium baratii	GCF_001991075.2_ASM199107v2
Clostridium beijerinckii	GCF_018223745.1_ASM1822374v1
Clostridium bornimense	GCF_000577895.1_M2_40
Clostridium botulinum	GCF_000063585.1_ASM6358v1
Clostridium butyricum	GCF_001886875.1_ASM188687v1
Clostridium carboxidivorans	GCF_001038625.1_ASM103862v1
Clostridium cellulovorans	GCF_000145275.1_ASM14527v1
Clostridium chauvoei	GCF_002327205.1_ASM232720v1
Clostridium cochlearium	GCF_900187165.1_52121_G02
Clostridium colinum	GCF_940677205.1_DSM6011
Clostridium diolis	GCF_008705175.1_ASM870517v1
Clostridium drakei	GCF_003096175.1_ASM309617v1
Clostridium estertheticum	GCF_030585465.1_ASM3058546v1
Clostridium felsineum	GCF_002006355.2_ASM200635v2
Clostridium fermenticellae	GCF_003600355.1_ASM360035v1
Clostridium formicaceticum	GCF_002080475.1_ASM208047v1
Clostridium gasigenes	GCF_017348895.1_ASM1734889v1
Clostridium gelidum	GCF_019977655.1_ASM1997765v1
Clostridium hylemonae	GCF_022845755.1_ASM2284575v1
Clostridium innocuum	GCF_012317185.1_ASM1231718v1
Clostridium isatidis	GCF_002285495.1_ASM228549v1
Clostridium kluyveri	GCF_000010265.1_ASM1026v1
Clostridium ljungdahlii	GCF_000143685.1_ASM14368v1
Clostridium manihotivorum	GCF_004015185.1_ASM401518v1
Clostridium pasteurianum	GCF_001856695.1_ASM185669v1
Clostridium perfringens	GCF_020138775.1_ASM2013877v1
Clostridium saccharobutylicum	GCF_000473995.1_ASM47399v1
Clostridium saccharoperbutylacetonicum	GCF_000340885.1_ASM34088v1
Clostridium scatologenes	GCF_000968375.1_ASM96837v1
Clostridium scindens	GCF_020892115.1_ASM2089211v1
Clostridium septicum	GCF_003606265.1_ASM360626v1
Clostridium tagluense	GCF_026650945.1_ASM2665094v1
Clostridium tetani	GCF_000007625.1_ASM762v1
Clostridium thermarum	GCF_006351925.1_ASM635192v1
Clostridium tyrobutyricum	GCF_001642655.1_ASM164265v1
Cnuibacter physcomitrellae	GCF_002096055.1_ASM209605v1
Cohnella abietis	GCF_004295585.1_ASM429558v1
Cohnella candidum	GCF_003713065.1_ASM371306v1
Cohnella cholangitidis	GCF_014107495.1_ASM1410749v1
Cohnella herbarum	GCF_012849095.1_ASM1284909v1
Collimonas arenae	GCF_001584205.1_ASM158420v1
Collimonas fungivorans	GCF_001584145.1_ASM158414v1
Collimonas pratensis	GCF_001584225.1_ASM158422v1
Collinsella aerofaciens	GCF_002736145.1_ASM273614v1
Collinsella stercoris	GCF_020735465.1_ASM2073546v1
Comamonas aquatica	GCF_018064205.1_ASM1806420v1
Comamonas flocculans	GCF_007954405.1_ASM795440v1
Comamonas fluminis	GCF_019186805.1_ASM1918680v1
Comamonas kerstersii	GCF_002056725.1_ASM205672v1
Comamonas serinivorans	GCF_002158865.1_ASM215886v1
Comamonas terrigena	GCF_006740045.1_ASM674004v1
Comamonas thiooxydans	GCF_020886175.1_ASM2088617v1
Comchoanobacter bicostacola	GCF_024172705.1_ASM2417270v1
Commensalibacter melissae	GCF_003691365.1_ASM369136v1
Companilactobacillus alimentarius	GCF_002849895.1_ASM284989v1
Companilactobacillus allii	GCF_001971585.1_ASM197158v1
Companilactobacillus crustorum	GCF_001951175.1_ASM195117v1
Companilactobacillus farciminis	GCF_002706745.1_ASM270674v1
Companilactobacillus futsaii	GCF_006007945.1_ASM600794v1
Companilactobacillus ginsenosidimutans	GCF_001050475.1_ASM105047v1
Companilactobacillus heilongjiangensis	GCF_000831645.3_ASM83164v3
Companilactobacillus pabuli	GCF_014058425.1_ASM1405842v1
Companilactobacillus zhachilii	GCF_003606365.2_ASM360636v2
Conchiformibius steedae	GCF_014054725.1_ASM1405472v1
Conexibacter woesei	GCF_000025265.1_ASM2526v1
Constantimarinum furrinae	GCF_014295415.1_ASM1429541v1
Contubernalis alkalaceticus	GCF_022558445.1_ASM2255844v1
Coprobacter secundus	GCF_015097275.1_ASM1509727v1
Coprococcus comes	GCF_016904155.1_ASM1690415v1
Coprococcus eutactus	GCF_020735705.1_ASM2073570v1
Coprothermobacter proteolyticus	GCF_000020945.1_ASM2094v1
Coraliomargarita akajimensis	GCF_000025905.1_ASM2590v1
Corallococcus coralloides	GCF_000255295.1_ASM25529v1
Coriobacterium glomerans	GCF_000195315.1_ASM19531v1
Corynebacterium accolens	GCF_023520795.1_ASM2352079v1
Corynebacterium afermentans	GCF_030408375.1_ASM3040837v1
Corynebacterium ammoniagenes	GCF_902381765.1_UHGG_MGYG-HGUT-01533
Corynebacterium amycolatum	GCF_016728725.1_ASM1672872v1
Corynebacterium anserum	GCF_014262665.1_ASM1426266v1
Corynebacterium appendicis	GCF_030408415.1_ASM3040841v1
Corynebacterium aquatimens	GCF_030408395.1_ASM3040839v1
Corynebacterium aquilae	GCF_001941445.1_ASM194144v1
Corynebacterium argentoratense	GCF_000590555.1_ASM59055v1
Corynebacterium atrinae	GCF_030408455.1_ASM3040845v1
Corynebacterium atypicum	GCF_000732945.1_ASM73294v1
Corynebacterium aurimucosum	GCF_000022905.1_ASM2290v1
Corynebacterium auris	GCF_030408575.1_ASM3040857v1
Corynebacterium auriscanis	GCF_030408435.1_ASM3040843v1
Corynebacterium breve	GCF_030252165.1_ASM3025216v1
Corynebacterium callunae	GCF_000344785.1_ASM34478v1
Corynebacterium camporealensis	GCF_000980815.1_ASM98081v1
Corynebacterium canis	GCF_030408595.1_ASM3040859v1
Corynebacterium casei	GCF_000550785.1_ASM55078v1
Corynebacterium choanae	GCF_003813965.1_ASM381396v1
Corynebacterium comes	GCF_009734405.1_ASM973440v1
Corynebacterium confusum	GCF_030408715.1_ASM3040871v1
Corynebacterium crudilactis	GCF_001643015.1_ASM164301v1
Corynebacterium cystitidis	GCF_900187295.1_52191_E01
Corynebacterium deserti	GCF_001277995.1_ASM127799v1
Corynebacterium diphtheriae	GCF_002843135.1_ASM284313v1
Corynebacterium doosanense	GCF_000767055.1_ASM76705v1
Corynebacterium durum	GCF_030408675.1_ASM3040867v1
Corynebacterium efficiens	GCF_000011305.1_ASM1130v1
Corynebacterium endometrii	GCF_004795735.1_ASM479573v1
Corynebacterium epidermidicanis	GCF_001021025.1_ASM102102v1
Corynebacterium faecale	GCF_030408735.1_ASM3040873v1
Corynebacterium falsenii	GCF_020097615.1_ASM2009761v1
Corynebacterium felinum	GCF_030408755.1_ASM3040875v1
Corynebacterium flavescens	GCF_001941465.1_ASM194146v1
Corynebacterium fournieri	GCF_030408775.1_ASM3040877v1
Corynebacterium frankenforstense	GCF_001941485.1_ASM194148v1
Corynebacterium freiburgense	GCF_030408815.1_ASM3040881v1
Corynebacterium freneyi	GCF_019047805.1_ASM1904780v1
Corynebacterium gerontici	GCF_003813985.1_ASM381398v1
Corynebacterium glaucum	GCF_002287505.1_ASM228750v1
Corynebacterium glucuronolyticum	GCF_016728645.1_ASM1672864v1
Corynebacterium glutamicum	GCF_000404185.1_ASM40418v1
Corynebacterium glyciniphilum	GCF_000626675.1_ASM62667v1
Corynebacterium gottingense	GCF_030408875.1_ASM3040887v1
Corynebacterium halotolerans	GCF_000341345.1_ASM34134v1
Corynebacterium hansenii	GCF_030408795.1_ASM3040879v1
Corynebacterium heidelbergense	GCF_028609845.1_ASM2860984v1
Corynebacterium imitans	GCF_900187215.1_52295_D01
Corynebacterium jeddahense	GCF_028609865.1_ASM2860986v1
Corynebacterium jeikeium	GCF_000006605.1_ASM660v1
Corynebacterium kalinowskii	GCF_009734385.1_ASM973438v1
Corynebacterium kefirresidentii	GCF_016599755.1_ASM1659975v1
Corynebacterium kroppenstedtii	GCF_000023145.1_ASM2314v1
Corynebacterium kutscheri	GCF_000980835.1_ASM98083v1
Corynebacterium lactis	GCF_001274895.1_ASM127489v1
Corynebacterium liangguodongii	GCF_003070865.1_ASM307086v1
Corynebacterium lizhenjunii	GCF_011038655.2_ASM1103865v2
Corynebacterium lujinxingii	GCF_014490555.1_ASM1449055v1
Corynebacterium macginleyi	GCF_016628735.2_ASM1662873v2
Corynebacterium marinum	GCF_000835165.1_ASM83516v1
Corynebacterium maris	GCF_000442645.1_ASM44264v1
Corynebacterium minutissimum	GCF_900478045.1_47555_C02
Corynebacterium mustelae	GCF_001020985.1_ASM102098v1
Corynebacterium nuruki	GCF_007970465.1_ASM797046v1
Corynebacterium occultum	GCF_009734425.1_ASM973442v1
Corynebacterium pelargi	GCF_004114895.1_ASM411489v1
Corynebacterium phocae	GCF_001941565.1_ASM194156v1
Corynebacterium poyangense	GCF_014522205.1_ASM1452220v1
Corynebacterium propinquum	GCF_016728665.1_ASM1672866v1
Corynebacterium pseudogenitalium	GCF_024453815.1_ASM2445381v1
Corynebacterium pseudopelargi	GCF_003814005.1_ASM381400v1
Corynebacterium pseudotuberculosis	GCF_001865765.1_ASM186576v1
Corynebacterium qintianiae	GCF_011038645.2_ASM1103864v2
Corynebacterium ramonii	GCF_000767685.1_ASM76768v1
Corynebacterium renale	GCF_900478035.1_47555_E02
Corynebacterium resistens	GCF_000177535.2_ASM17753v2
Corynebacterium rouxii	GCF_902702935.1_FRC0190
Corynebacterium sanguinis	GCF_007641235.1_ASM764123v1
Corynebacterium silvaticum	GCF_002162115.2_ASM216211v2
Corynebacterium singulare	GCF_000833575.1_ASM83357v1
Corynebacterium sphenisci	GCF_001941505.1_ASM194150v1
Corynebacterium stationis	GCF_001941345.1_ASM194134v1
Corynebacterium striatum	GCF_016728105.1_ASM1672810v1
Corynebacterium suedekumii	GCF_030252185.1_ASM3025218v1
Corynebacterium suranareeae	GCF_002355155.1_ASM235515v1
Corynebacterium terpenotabidum	GCF_000418365.1_ASM41836v1
Corynebacterium testudinoris	GCF_001021045.1_ASM102104v1
Corynebacterium tuberculostearicum	GCF_016728365.1_ASM1672836v1
Corynebacterium uberis	GCF_020616335.1_ASM2061633v1
Corynebacterium ulcerans	GCF_000215645.1_ASM21564v1
Corynebacterium urealyticum	GCF_900187235.1_52184_D01
Corynebacterium ureicelerivorans	GCF_000747315.1_ASM74731v1
Corynebacterium urogenitale	GCF_009026825.1_ASM902682v1
Corynebacterium uterequi	GCF_001021065.1_ASM102106v1
Corynebacterium vitaeruminis	GCF_000550805.1_ASM55080v1
Corynebacterium xerosis	GCF_003641245.1_ASM364124v1
Corynebacterium yudongzhengii	GCF_003065405.1_ASM306540v1
Corynebacterium zhongnanshanii	GCF_014490575.1_ASM1449057v1
Costertonia aggregata	GCF_013402795.1_ASM1340279v1
Crassaminicella indica	GCF_019203185.1_ASM1920318v1
Crassaminicella profunda	GCF_019884785.1_ASM1988478v1
Crassaminicella thermophila	GCF_008152325.1_ASM815232v1
Croceibacter atlanticus	GCF_000196315.1_ASM19631v1
Croceibacterium atlanticum	GCF_001008165.2_ASM100816v2
Croceicoccus marinus	GCF_014211955.1_ASM1421195v1
Croceicoccus naphthovorans	GCF_001028705.1_ASM102870v1
Croceimicrobium hydrocarbonivorans	GCF_014524565.1_ASM1452456v1
Crocosphaera subtropica	GCF_000017845.1_ASM1784v1
Cronobacter condimenti	GCF_001277255.1_ASM127725v1
Cronobacter dublinensis	GCF_001277235.1_ASM127723v1
Cronobacter malonaticus	GCF_001277215.2_ASM127721v2
Cronobacter muytjensii	GCF_001277195.1_ASM127719v1
Cronobacter sakazakii	GCF_003516125.1_ASM351612v3
Cronobacter universalis	GCF_001277175.1_ASM127717v1
Cruoricaptor ignavus	GCF_014961145.1_ASM1496114v1
Cryobacterium soli	GCF_003611035.1_ASM361103v1
Cryptobacterium curtum	GCF_000023845.1_ASM2384v1
Cupriavidus basilensis	GCF_008801925.2_ASM880192v2
Cupriavidus cauae	GCF_026210475.1_ASM2621047v1
Cupriavidus gilardii	GCF_013347325.1_ASM1334732v1
Cupriavidus malaysiensis	GCF_001854325.1_ASM185432v1
Cupriavidus necator	GCF_004798725.1_ASM479872v1
Cupriavidus oxalaticus	GCF_008807855.1_ASM880785v1
Curtobacterium flaccumfaciens	GCF_017909455.1_ASM1790945v1
Cutibacterium acnes	GCF_000376705.1_ASM37670v1
Cutibacterium avidum	GCF_000367205.1_ASM36720v1
Cutibacterium equinum	GCF_028021195.1_ASM2802119v1
Cutibacterium granulosum	GCF_030295285.1_ASM3029528v1
Cutibacterium modestum	GCF_001717565.1_ASM171756v1
Cyanobacterium aponinum	GCF_000317675.1_ASM31767v1
Cyclobacterium amurskyense	GCF_001050135.1_ASM105013v1
Cyclobacterium marinum	GCF_000222485.1_ASM22248v1
Cyclonatronum proteinivorum	GCF_003353065.1_ASM335306v1
Cylindrospermopsis raciborskii	GCF_018139025.1_ASM1813902v1
Cytobacillus gottheilii	GCF_018582665.1_ASM1858266v1
Cytobacillus pseudoceanisediminis	GCF_023516215.1_ASM2351621v1
Cytobacillus solani	GCF_023823875.1_ASM2382387v1
Cytobacillus spongiae	GCF_021390075.1_ASM2139007v1
Cytophaga hutchinsonii	GCF_000014145.1_ASM1414v1
Dactylococcopsis salina	GCF_000317615.1_ASM31761v1
Dactylosporangium aurantiacum	GCF_025264705.1_ASM2526470v1
Dactylosporangium fulvum	GCF_025137375.1_ASM2513737v1
Dactylosporangium roseum	GCF_025264685.1_ASM2526468v1
Dactylosporangium vinaceum	GCF_019904175.1_ASM1990417v1
Deefgea piscis	GCF_013284055.1_ASM1328405v1
Deefgea tanakiae	GCF_019665765.1_ASM1966576v1
Deferribacter desulfuricans	GCF_000010985.1_ASM1098v1
Defluviicoccus vanus	GCF_014672695.1_ASM1467269v1
Dehalobacter restrictus	GCF_009796305.1_ASM979630v1
Dehalobacterium formicoaceticum	GCF_002224645.1_ASM222464v1
Dehalococcoides mccartyi	GCF_000830905.1_ASM83090v1
Dehalogenimonas etheniformans	GCF_014672715.2_ASM1467271v2
Dehalogenimonas formicexedens	GCF_001953175.1_ASM195317v1
Deinococcus actinosclerus	GCF_001507665.1_ASM150766v1
Deinococcus aetherius	GCF_025997855.1_ASM2599785v1
Deinococcus deserti	GCF_000020685.1_ASM2068v1
Deinococcus ficus	GCF_003444775.1_ASM344477v1
Deinococcus geothermalis	GCF_000196275.1_ASM19627v1
Deinococcus gobiensis	GCF_000252445.1_ASM25244v1
Deinococcus irradiatisoli	GCF_003173015.1_ASM317301v1
Deinococcus maricopensis	GCF_000186385.1_ASM18638v1
Deinococcus peraridilitoris	GCF_000317835.1_ASM31783v1
Deinococcus proteolyticus	GCF_000190555.1_ASM19055v1
Deinococcus psychrotolerans	GCF_003860465.1_ASM386046v1
Deinococcus puniceus	GCF_001644565.1_ASM164456v1
Deinococcus radiodurans	GCF_020546685.1_ASM2054668v1
Deinococcus radiophilus	GCF_020889625.1_ASM2088962v1
Deinococcus radiopugnans	GCF_000800395.1_ASM80039v1
Deinococcus rubellus	GCF_025244745.1_ASM2524474v1
Deinococcus taeanensis	GCF_020229735.1_ASM2022973v1
Deinococcus wulumuqiensis	GCF_011067105.1_ASM1106710v1
Delftia acidovorans	GCF_000018665.1_ASM1866v1
Delftia lacustris	GCF_016027815.1_ASM1602781v1
Delftia tsuruhatensis	GCF_029215875.1_ASM2921587v1
Demequina sediminis	GCF_030296675.1_ASM3029667v1
Denitratisoma oestradiolicum	GCF_902813185.1_Denitratisoma_oestradiolicum_DSM16959
Denitrobacterium detoxificans	GCF_001643775.1_ASM164377v1
Denitrovibrio acetiphilus	GCF_000025725.1_ASM2572v1
Dermabacter vaginalis	GCF_001678905.1_ASM167890v1
Dermacoccus nishinomiyaensis	GCF_000725405.1_ASM72540v1
Dermatobacter hominis	GCF_020715685.1_ASM2071568v1
Dermatophilus congolensis	GCF_900187045.1_51485_B01
Desulfarculus baarsii	GCF_000143965.1_ASM14396v1
Desulfatibacillum aliphaticivorans	GCF_000021905.1_ASM2190v1
Desulfitobacterium dehalogenans	GCF_000243155.2_ASM24315v3
Desulfitobacterium hafniense	GCF_000021925.1_ASM2192v1
Desulfitobacterium metallireducens	GCF_000231405.2_ASM23140v3
Desulfobacca acetoxidans	GCF_000195295.1_ASM19529v1
Desulfobacula toluolica	GCF_000307105.1_ASM30710v1
Desulfobulbus oligotrophicus	GCF_016446285.1_ASM1644628v1
Desulfobulbus oralis	GCF_002952055.1_ASM295205v1
Desulfobulbus propionicus	GCF_000186885.1_ASM18688v1
Desulfocapsa sulfexigens	GCF_000341395.1_ASM34139v1
Desulfococcus multivorans	GCF_002009335.2_ASM200933v2
Desulfocurvibacter africanus	GCF_000212675.2_ASM21267v2
Desulfofarcimen acetoxidans	GCF_000024205.1_ASM2420v1
Desulfofustis limnaeus	GCF_023169885.1_ASM2316988v1
Desulfoglaeba alkanexedens	GCF_005377625.1_ASM537762v1
Desulfogranum marinum	GCF_963675105.1_piTriSpea1.Desulfogranum_marinum_1.1
Desulfohalobium retbaense	GCF_000024325.1_ASM2432v1
Desulfolithobacter dissulfuricans	GCF_025998535.1_ASM2599853v1
Desulfoluna limicola	GCF_021654575.1_ASM2165457v1
Desulfolutivibrio sulfodismutans	GCF_013376455.1_ASM1337645v1
Desulfolutivibrio sulfoxidireducens	GCF_013376475.1_ASM1337647v1
Desulfomarina profundi	GCF_019703855.1_ASM1970385v1
Desulfomicrobium baculatum	GCF_000023225.1_ASM2322v1
Desulfomicrobium orale	GCF_001553625.1_ASM155362v1
Desulfomonile tiedjei	GCF_000266945.1_ASM26694v1
Desulfonema limicola	GCF_017377355.1_ASM1737735v1
Desulfonema magnum	GCF_017377395.1_ASM1737739v1
Desulforamulus ferrireducens	GCF_002005145.1_ASM200514v1
Desulforamulus reducens	GCF_000016165.1_ASM1616v1
Desulforamulus ruminis	GCF_000215085.1_ASM21508v1
Desulforapulum autotrophicum	GCF_000020365.1_ASM2036v1
Desulfosarcina alkanivorans	GCF_009688945.1_ASM968894v1
Desulfosarcina ovata	GCF_009688985.1_ASM968898v1
Desulfosarcina widdelii	GCF_009688965.1_ASM968896v1
Desulfosediminicola flagellatus	GCF_005116655.2_ASM511665v2
Desulfosediminicola ganghwensis	GCF_005116675.2_ASM511667v2
Desulfosporosinus acidiphilus	GCF_000255115.2_ASM25511v3
Desulfosporosinus meridiei	GCF_000231385.2_ASM23138v3
Desulfosporosinus orientis	GCF_000235605.1_ASM23560v1
Desulfosudis oleovorans	GCF_000018405.1_ASM1840v1
Desulfotalea psychrophila	GCF_000025945.1_ASM2594v1
Desulfovibrio desulfuricans	GCF_017815575.1_ASM1781557v1
Desulfovibrio mangrovi	GCF_026230175.1_ASM2623017v1
Desulfurispirillum indicum	GCF_000177635.2_ASM17763v2
Desulfurivibrio alkaliphilus	GCF_000092205.1_ASM9220v1
Desulfurobacterium thermolithotrophum	GCF_000191045.1_ASM19104v1
Desulfuromonas acetoxidans	GCF_963556095.2_piMetSpec1.Desulfuromonas_acetoxidans_1.2
Desulfuromonas soudanensis	GCF_001278055.1_ASM127805v1
Desulfuromonas thiophila	GCF_963662975.1_piMetSpee1.Desulfuromonas_thiophila_1.1
Desulfuromonas versatilis	GCF_019704135.1_ASM1970413v1
Devosia beringensis	GCF_014926585.1_ASM1492658v1
Devosia ginsengisoli	GCF_007859655.1_ASM785965v1
Devosia salina	GCF_019504385.1_ASM1950438v1
Devriesea agamarum	GCF_900070355.1_S2_rcS3_S1_rcS3
Diaphorobacter aerolatus	GCF_014489535.1_ASM1448953v1
Diaphorobacter ruginosibacter	GCF_014395975.1_ASM1439597v1
Dichelobacter nodosus	GCF_000015345.1_ASM1534v1
Dickeya aquatica	GCF_900095885.1_Daq1742
Dickeya chrysanthemi	GCF_000023565.1_ASM2356v1
Dickeya dadantii	GCF_000147055.1_ASM14705v1
Dickeya dianthicola	GCF_003403135.1_ASM340313v1
Dickeya fangzhongdai	GCF_002812485.1_ASM281248v1
Dickeya parazeae	GCF_000025065.1_ASM2506v1
Dickeya poaceiphila	GCF_007858975.2_ASM785897v2
Dickeya solani	GCF_002846995.1_ASM284699v1
Dickeya zeae	GCF_002887555.1_ASM288755v1
Dictyoglomus thermophilum	GCF_000020965.1_ASM2096v1
Dictyoglomus turgidum	GCF_000021645.1_ASM2164v1
Dietzia lutea	GCF_003096075.1_ASM309607v1
Dietzia psychralcaliphila	GCF_003096095.1_ASM309609v1
Dietzia timorensis	GCF_001659785.1_ASM165978v1
Dinoroseobacter shibae	GCF_000018145.1_ASM1814v1
Dissulfurimicrobium hydrothermale	GCF_022026155.1_ASM2202615v1
Dissulfurispira thermophila	GCF_014701235.1_ASM1470123v1
Dokdonella koreensis	GCF_001632775.1_ASM163277v1
Dokdonia donghaensis	GCF_001653755.1_ASM165375v1
Dongshaea marina	GCF_003072645.1_ASM307264v1
Draconibacterium halophilum	GCF_010448835.1_ASM1044883v1
Duganella dendranthematis	GCF_012849375.1_ASM1284937v1
Duganella zoogloeoides	GCF_034479515.1_ASM3447951v1
Duodenibacillus massiliensis	GCF_928721995.1_min17_bin56
Dyadobacter chenhuakuii	GCF_023821985.2_ASM2382198v2
Dyadobacter chenwenxiniae	GCF_022869785.1_ASM2286978v1
Dyadobacter fanqingshengii	GCF_023822005.2_ASM2382200v2
Dyadobacter fermentans	GCF_000023125.1_ASM2312v1
Dyadobacter sandarakinus	GCF_016894445.1_ASM1689444v1
Dyella caseinilytica	GCF_016865235.1_ASM1686523v1
Dyella telluris	GCF_014297575.1_ASM1429757v1
Dyella thiooxydans	GCF_001641285.1_ASM164128v1
Echinicola marina	GCF_020463795.1_ASM2046379v1
Echinicola rosea	GCF_005281475.1_ASM528147v1
Echinicola soli	GCF_006575665.1_ASM657566v1
Echinicola strongylocentroti	GCF_003260975.1_ASM326097v1
Echinicola vietnamensis	GCF_000325705.1_ASM32570v1
Edaphobacter flagellatus	GCF_025264665.1_ASM2526466v1
Edaphobacter lichenicola	GCF_025264645.1_ASM2526464v1
Edwardsiella anguillarum	GCF_000264765.2_ASM26476v2
Edwardsiella hoshinae	GCF_016026395.1_ASM1602639v1
Edwardsiella ictaluri	GCF_003074995.2_ASM307499v2
Edwardsiella piscicida	GCF_021733145.1_ASM2173314v1
Edwardsiella tarda	GCF_002504285.1_ASM250428v1
Effusibacillus dendaii	GCF_015097055.1_ASM1509705v1
Eggerthella lenta	GCF_021378605.1_ASM2137860v1
Egibacter rhizosphaerae	GCF_004322855.1_ASM432285v1
Egicoccus halophilus	GCF_004300825.1_ASM430082v1
Ehrlichia chaffeensis	GCF_000632965.1_ASM63296v1
Ehrlichia japonica	GCF_000632845.1_ASM63284v1
Ehrlichia muris	GCF_000508225.1_ASM50822v1
Ehrlichia ruminantium	GCF_013460375.1_ASM1346037v1
Eikenella corrodens	GCF_900187105.1_50618_F01
Eikenella exigua	GCF_008805035.1_ASM880503v1
Elioraea tepida	GCF_019203965.1_ASM1920396v1
Elizabethkingia anophelis	GCF_002023665.2_ASM202366v2
Elizabethkingia bruuniana	GCF_016599835.1_ASM1659983v1
Elizabethkingia meningoseptica	GCF_002022145.1_ASM202214v1
Elusimicrobium minutum	GCF_000020145.1_ASM2014v1
Emticicia oligotrophica	GCF_000263195.1_ASM26319v1
Endomicrobium proavitum	GCF_001027545.1_ASM102754v1
Endozoicomonas euniceicola	GCF_025562755.1_ASM2556275v1
Ensifer canadensis	GCF_017488845.2_ASM1748884v2
Enterobacter asburiae	GCF_007035805.1_ASM703580v1
Enterobacter bugandensis	GCF_020042625.1_ASM2004262v1
Enterobacter chengduensis	GCF_001984825.2_ASM198482v2
Enterobacter cloacae	GCF_905331265.2_AI2999v1_cpp
Enterobacter hormaechei	GCF_024218835.1_ASM2421883v1
Enterobacter huaxiensis	GCF_003594935.2_ASM359493v2
Enterobacter lignolyticus	GCF_001461805.1_ASM146180v1
Enterobacter ludwigii	GCF_001750725.1_ASM175072v1
Enterobacter mori	GCF_022014715.1_ASM2201471v1
Enterobacter oligotrophicus	GCF_009176645.1_ASM917664v1
Enterobacter pseudoroggenkampii	GCF_030406165.1_ASM3040616v1
Enterobacter roggenkampii	GCF_001729805.1_ASM172980v1
Enterobacter sichuanensis	GCF_009036245.1_ASM903624v1
Enterobacter soli	GCF_000224675.1_ASM22467v1
Enterococcus casseliflavus	GCF_000157355.2_ASM15735v2
Enterococcus cecorum	GCF_900474605.1_41594_C01
Enterococcus durans	GCF_002277935.1_ASM227793v1
Enterococcus faecium	GCF_009734005.1_ASM973400v2
Enterococcus gilvus	GCF_003343305.1_ASM334330v1
Enterococcus hirae	GCF_002278015.2_ASM227801v2
Enterococcus innesii	GCF_022846515.1_ASM2284651v1
Enterococcus lactis	GCF_019343125.1_ASM1934312v1
Enterococcus mundtii	GCF_002813755.1_ASM281375v1
Enterococcus raffinosus	GCF_019175485.1_ASM1917548v1
Enterococcus saigonensis	GCF_011397115.1_ASM1139711v1
Enterococcus thailandicus	GCF_002290025.1_ASM229002v1
Enterococcus wangshanyuanii	GCF_002197645.1_ASM219764v1
Entomobacter blattae	GCF_014672835.1_ASM1467283v1
Entomomonas asaccharolytica	GCF_016653615.1_ASM1665361v1
Entomomonas moraniae	GCF_003991975.1_ASM399197v1
Entomoplasma freundtii	GCF_002804205.1_ASM280420v1
Entomospira culicis	GCF_028748145.1_ASM2874814v1
Ephemeroptericola cinctiostellae	GCF_003339525.1_ASM333952v1
Epilithonimonas vandammei	GCF_003860525.1_ASM386052v1
Erwinia amylovora	GCF_000091565.1_ASM9156v1
Erwinia persicina	GCF_019844095.1_ASM1984409v1
Erwinia pyrifoliae	GCF_002952315.1_ASM295231v1
Erwinia sorbitola	GCF_009738185.1_ASM973818v1
Erwinia tasmaniensis	GCF_000026185.1_ASM2618v1
Erysipelatoclostridium ramosum	GCF_016728785.1_ASM1672878v1
Erysipelothrix inopinata	GCF_014396165.1_ASM1439616v1
Erysipelothrix larvae	GCF_001545095.1_ASM154509v1
Erysipelothrix piscisicarius	GCF_003931795.1_ASM393179v1
Erysipelothrix rhusiopathiae	GCF_900637845.1_52683_D03
Erythrobacter litoralis	GCF_001719165.1_ASM171916v1
Erythrobacter neustonensis	GCF_001663175.1_ASM166317v1
Escherichia albertii	GCF_016904755.1_ASM1690475v2
Escherichia fergusonii	GCF_020097475.1_ASM2009747v1
Escherichia marmotae	GCF_029962465.1_ASM2996246v1
Ethanoligenens harbinense	GCF_000178115.2_ASM17811v2
Eubacterium callanderi	GCF_000152245.2_ASM15224v2
Eubacterium eligens	GCF_000146185.1_ASM14618v1
Eubacterium limosum	GCF_000807675.2_ASM80767v2
Eubacterium maltosivorans	GCF_002441855.2_ASM244185v2
Euhalothece natronophila	GCF_007904085.1_ASM790408v1
Euzebya pacifica	GCF_003344865.1_ASM334486v1
Euzebyella marina	GCF_003687485.1_ASM368748v1
Evansella cellulosilytica	GCF_000177235.2_ASM17723v2
Exiguobacterium acetylicum	GCF_018604565.1_ASM1860456v1
Exiguobacterium alkaliphilum	GCF_018138125.1_ASM1813812v1
Exiguobacterium profundum	GCF_029026745.1_ASM2902674v1
Exiguobacterium sibiricum	GCF_000019905.1_ASM1990v1
Ezakiella massiliensis	GCF_900120165.1_PRJEB15652
Faecalibacillus intestinalis	GCF_015097455.1_ASM1509745v1
Faecalibacter bovis	GCF_017948305.1_ASM1794830v1
Faecalibacterium duncaniae	GCF_010509575.1_ASM1050957v1
Faecalibaculum rodentium	GCF_001564455.1_ASM156445v1
Falsihalocynthiibacter arcticus	GCF_000812665.2_ASM81266v2
Falsirhodobacter algicola	GCF_018279165.1_ASM1827916v1
Fastidiosipila sanguinis	GCF_002998295.1_ASM299829v1
Fenollaria massiliensis	GCF_023347705.1_ASM2334770v1
Fenollaria sporofastidiosus	GCF_943169635.2_ASM94316963v2
Ferrigenium kumadai	GCF_018324385.1_ASM1832438v1
Ferrimonas balearica	GCF_000148645.1_ASM14864v1
Ferrimonas lipolytica	GCF_012295575.1_ASM1229557v1
Ferriphaselus amnicola	GCF_000974685.2_FaOYT1_2.0
Ferrovibrio terrae	GCF_007197755.1_ASM719775v1
Ferrovum myxofaciens	GCF_013181415.1_ASM1318141v1
Ferruginibacter albus	GCF_020042285.1_ASM2004228v1
Fervidibacillus albus	GCF_026547225.1_ASM2654722v1
Fervidibacillus halotolerans	GCF_026547205.1_ASM2654720v1
Fervidobacterium nodosum	GCF_000017545.1_ASM1754v1
Fervidobacterium pennivorans	GCF_000235405.2_ASM23540v3
Fibrobacter succinogenes	GCF_000146505.1_ASM14650v1
Filifactor alocis	GCF_000163895.2_ASM16389v2
Filimonas lacunae	GCF_002355595.1_F._lacunae_YT21-2
Fimbriimonas ginsengisoli	GCF_000724625.1_ASM72462v1
Finegoldia magna	GCF_000010185.1_ASM1018v1
Flagellatimonas centrodinii	GCF_016918765.2_ASM1691876v2
Flammeovirga kamogawensis	GCF_018736065.1_ASM1873606v1
Flammeovirga pectinis	GCF_003970675.1_ASM397067v1
Flammeovirga yaeyamensis	GCF_018736045.1_ASM1873604v1
Flaviflexus ciconiae	GCF_003971195.1_ASM397119v1
Flaviflexus equikiangi	GCF_014069875.1_ASM1406987v1
Flaviflexus salsibiostraticola	GCF_003952265.1_ASM395226v1
Flavihumibacter fluvii	GCF_018595675.2_ASM1859567v2
Flavihumibacter rivuli	GCF_018595685.2_ASM1859568v2
Flavisolibacter ginsenosidimutans	GCF_007970805.1_ASM797080v1
Flavisolibacter tropicus	GCF_001644645.1_ASM164464v1
Flavivirga eckloniae	GCF_002886045.1_ASM288604v1
Flavobacterium aestivum	GCF_026870175.2_ASM2687017v2
Flavobacterium agricola	GCF_025919725.1_ASM2591972v1
Flavobacterium album	GCF_003096035.1_ASM309603v1
Flavobacterium alkalisoli	GCF_008000935.1_ASM800093v1
Flavobacterium ammonificans	GCF_020885975.1_ASM2088597v1
Flavobacterium ammoniigenes	GCF_020886055.1_ASM2088605v1
Flavobacterium anhuiense	GCF_001705175.1_ASM170517v1
Flavobacterium aquiphilum	GCF_027111335.1_ASM2711133v2
Flavobacterium arcticum	GCF_003344925.1_ASM334492v1
Flavobacterium ardleyense	GCF_033547075.1_ASM3354707v1
Flavobacterium azooxidireducens	GCF_023195775.1_ASM2319577v1
Flavobacterium bizetiae	GCF_024271895.1_ASM2427189v1
Flavobacterium branchiophilum	GCF_000253275.1_ASM25327v1
Flavobacterium channae	GCF_021172165.1_ASM2117216v1
Flavobacterium collinsii	GCF_946903285.1_TRV642_V1
Flavobacterium columnare	GCF_014844295.1_ASM1484429v1
Flavobacterium commune	GCF_001857965.1_ASM185796v1
Flavobacterium covae	GCF_001534645.1_ASM153464v1
Flavobacterium crassostreae	GCF_001831475.1_ASM183147v1
Flavobacterium crocinum	GCF_003122385.1_ASM312238v1
Flavobacterium cyclinae	GCF_021172145.1_ASM2117214v1
Flavobacterium eburneipallidum	GCF_027111355.2_ASM2711135v2
Flavobacterium endoglycinae	GCF_017352115.1_ASM1735211v1
Flavobacterium faecale	GCF_003076455.1_ASM307645v1
Flavobacterium flavigenum	GCF_027111255.2_ASM2711125v2
Flavobacterium fluviale	GCF_003312915.1_ASM331291v1
Flavobacterium gelatinilyticum	GCF_027111295.1_ASM2711129v2
Flavobacterium gilvum	GCF_001761465.1_ASM176146v1
Flavobacterium ginsengisoli	GCF_029625315.1_ASM2962531v1
Flavobacterium gyeonganense	GCF_029625295.1_ASM2962529v1
Flavobacterium humidisoli	GCF_023272795.1_ASM2327279v1
Flavobacterium indicum	GCF_000455605.1_GPTSA100-9
Flavobacterium inviolabile	GCF_013389455.1_ASM1338945v1
Flavobacterium johnsoniae	GCF_000016645.1_ASM1664v1
Flavobacterium jumunjinense	GCF_021650975.2_ASM2165097v2
Flavobacterium keumense	GCF_029866485.1_ASM2986648v1
Flavobacterium kingsejongi	GCF_003076475.1_ASM307647v1
Flavobacterium lacustre	GCF_027474525.2_ASM2747452v2
Flavobacterium limnophilum	GCF_027111315.2_ASM2711131v2
Flavobacterium litorale	GCF_019613795.1_ASM1961379v1
Flavobacterium luteolum	GCF_027111275.1_ASM2711127v3
Flavobacterium magnum	GCF_003055625.1_ASM305562v1
Flavobacterium marginilacus	GCF_026870155.1_ASM2687015v3
Flavobacterium nackdongense	GCF_004355225.1_ASM435522v1
Flavobacterium nitratireducens	GCF_029625335.1_ASM2962533v1
Flavobacterium nitrogenifigens	GCF_008369745.1_ASM836974v1
Flavobacterium okayamense	GCF_019702945.1_ASM1970294v1
Flavobacterium pallidum	GCF_003097535.1_ASM309753v1
Flavobacterium panacagri	GCF_030378165.1_ASM3037816v1
Flavobacterium panici	GCF_024499525.1_ASM2449952v1
Flavobacterium plurextorum	GCF_024638035.1_ASM2463803v1
Flavobacterium praedii	GCF_026810365.1_ASM2681036v2
Flavobacterium psychrophilum	GCF_013343195.2_ASM1334319v3
Flavobacterium psychrotrophum	GCF_003403075.1_ASM340307v1
Flavobacterium sangjuense	GCF_004797125.1_ASM479712v1
Flavobacterium sediminilitoris	GCF_023008245.1_ASM2300824v1
Flavobacterium sediminis	GCF_003148385.1_ASM314838v1
Flavonifractor plautii	GCF_010508875.1_ASM1050887v1
Flexistipes sinusarabici	GCF_000218625.1_ASM21862v1
Flocculibacter collagenilyticus	GCF_016469335.1_ASM1646933v1
Fluviibacter phosphoraccumulans	GCF_009938305.1_ASM993830v1
Fluviicola taffensis	GCF_000194605.1_ASM19460v1
Fontisphaera persica	GCF_024832785.1_ASM2483278v2
Formicincola oecophyllae	GCF_006542395.2_ASM654239v2
Formosa sediminum	GCF_007197735.1_ASM719773v1
Francisella adeliensis	GCF_003290445.1_ASM329044v1
Francisella halioticida	GCF_002211785.1_ASM221178v1
Francisella hispaniensis	GCF_000195555.1_ASM19555v1
Francisella opportunistica	GCF_003347095.1_ASM334709v1
Francisella persica	GCF_001275365.1_ASM127536v1
Francisella philomiragia	GCF_018135955.1_ASM1813595v1
Francisella salimarina	GCF_018972105.1_ASM1897210v1
Francisella salina	GCF_000219045.1_ASM21904v1
Francisella tularensis	GCF_000833355.1_ASM83335v1
Francisella uliginis	GCF_001895265.1_ASM189526v1
Frankia alni	GCF_000058485.1_ASM5848v1
Frankia casuarinae	GCF_000013345.1_ASM1334v1
Frateuria aurantia	GCF_000242255.2_ASM24225v3
Frateuria edaphi	GCF_021117405.1_ASM2111740v1
Frateuria soli	GCF_021117385.1_ASM2111738v1
Frederiksenia canicola	GCF_011455495.1_ASM1145549v1
Frigidibacter mobilis	GCF_001620265.1_ASM162026v1
Frischella perrara	GCF_000807275.1_ASM80727v1
Frondihabitans sucicola	GCF_030296615.1_ASM3029661v1
Fructilactobacillus carniphilus	GCF_024029675.1_ASM2402967v1
Fructilactobacillus cliffordii	GCF_024029595.1_ASM2402959v1
Fructilactobacillus hinvesii	GCF_024029435.1_ASM2402943v1
Fructilactobacillus ixorae	GCF_024029915.1_ASM2402991v1
Fructilactobacillus lindneri	GCF_001702115.1_ASM170211v1
Fructilactobacillus myrtifloralis	GCF_024029335.1_ASM2402933v1
Fructilactobacillus sanfranciscensis	GCF_009496975.1_ASM949697v1
Fructobacillus americanaquae	GCF_024029775.1_ASM2402977v1
Fuerstiella marisgermanici	GCF_001983935.1_ASM198393v1
Fulvivirga ligni	GCF_021389935.1_ASM2138993v1
Fulvivirga lutea	GCF_017068455.1_ASM1706845v1
Fulvivirga maritima	GCF_021389955.1_ASM2138995v1
Fulvivirga ulvae	GCF_021389975.1_ASM2138997v1
Fundicoccus culcitae	GCF_024661895.1_ASM2466189v1
Furfurilactobacillus rossiae	GCF_013394005.1_ASM1339400v1
Fuscovulum blasticum	GCF_003071405.1_ASM307140v1
Fusobacterium animalis	GCF_001296145.1_ASM129614v1
Fusobacterium canifelinum	GCF_016724785.1_ASM1672478v1
Fusobacterium gonidiaformans	GCF_003019695.1_ASM301969v1
Fusobacterium hominis	GCF_014337255.1_ASM1433725v1
Fusobacterium hwasookii	GCF_001455085.1_ASM145508v1
Fusobacterium necrophorum	GCF_003732525.1_ASM373252v1
Fusobacterium nucleatum	GCF_003019295.1_ASM301929v1
Fusobacterium polymorphum	GCF_001457555.1_NCTC10562
Fusobacterium pseudoperiodonticum	GCF_002763775.1_ASM276377v1
Fusobacterium ulcerans	GCF_003019675.1_ASM301967v1
Fusobacterium varium	GCF_003019655.1_ASM301965v1
Fusobacterium vincentii	GCF_019552005.1_ASM1955200v1
Gallaecimonas kandeliae	GCF_030450055.1_ASM3045005v1
Gallaecimonas mangrovi	GCF_003367375.1_ASM336737v1
Gallibacterium salpingitidis	GCF_030517105.1_ASM3051710v1
Gallionella capsiferriformans	GCF_000145255.1_ASM14525v1
Gemella haemolysans	GCF_900638055.1_55147_A01
Gemella morbillorum	GCF_009730315.1_ASM973031v1
Gemella sanguinis	GCF_009730295.1_ASM973029v1
Gemmatimonas aurantiaca	GCF_000010305.1_ASM1030v1
Gemmatimonas groenlandica	GCF_013004105.1_ASM1300410v1
Gemmatimonas phototrophica	GCF_000695095.2_ASM69509v2
Gemmobacter aquarius	GCF_003060865.1_ASM306086v1
Gemmobacter fulvus	GCF_018798885.1_ASM1879888v1
Geoalkalibacter subterraneus	GCF_000827125.1_ASM82712v1
Geobacillus kaustophilus	GCF_000009785.1_ASM978v1
Geobacillus subterraneus	GCF_012295505.1_ASM1229550v1
Geobacillus thermocatenulatus	GCF_002243665.1_ASM224366v1
Geobacillus thermodenitrificans	GCF_002072065.1_ASM207206v1
Geobacillus zalihae	GCF_030414215.1_ASM3041421v1
Geobacter benzoatilyticus	GCF_017338855.1_ASM1733885v1
Geobacter metallireducens	GCF_000012925.1_ASM1292v1
Geobacter pickeringii	GCF_000817955.1_ASM81795v1
Geodermatophilus obscurus	GCF_000025345.1_ASM2534v1
Geomonas oryzisoli	GCF_018986915.1_ASM1898691v1
Geomonas paludis	GCF_023221575.1_ASM2322157v1
Geomonas subterranea	GCF_019203205.1_ASM1920320v1
Georgenia faecalis	GCF_003710105.1_ASM371010v1
Georgenia wutianyii	GCF_006349365.1_ASM634936v1
Georgenia yuyongxinii	GCF_006352065.1_ASM635206v1
Geosporobacter ferrireducens	GCF_001750685.1_ASM175068v1
Geotalea daltonii	GCF_000022265.1_ASM2226v1
Geotalea uraniireducens	GCF_000016745.1_ASM1674v1
Geothrix oryzae	GCF_030295385.1_ASM3029538v1
Geovibrio thiophilus	GCF_004087915.1_ASM408791v1
Gephyromycinifex aptenodytis	GCF_012277275.1_ASM1227727v1
Gibbsiella quercinecans	GCF_002291425.1_ASM229142v1
Gilliamella apicola	GCF_000599985.1_ASM59998v1
Gimesia benthica	GCF_009720525.1_ASM972052v1
Gimesia maris	GCF_007747015.1_ASM774701v1
Gimesia panareensis	GCF_007748015.1_ASM774801v1
Glaciecola nitratireducens	GCF_000226565.1_ASM22656v1
Glaesserella parasuis	GCF_017352235.1_ASM1735223v1
Globicatella sanguinis	GCF_002847845.2_ASM284784v2
Gloeobacter kilaueensis	GCF_000484535.1_ASM48453v1
Gloeobacter morelensis	GCF_021018745.1_ASM2101874v1
Gloeobacter violaceus	GCF_000011385.1_ASM1138v1
Gloeothece citriformis	GCF_000021825.1_ASM2182v1
Gloeothece verrucosa	GCF_000147335.1_ASM14733v1
Gluconacetobacter diazotrophicus	GCF_000021325.1_ASM2132v1
Gluconobacter albidus	GCF_002005485.1_ASM200548v1
Gluconobacter oxydans	GCF_000583855.1_ASM58385v1
Gluconobacter sphaericus	GCF_016757795.1_ASM1675779v1
Glutamicibacter arilaitensis	GCF_000197735.1_ASM19773v1
Glutamicibacter halophytocola	GCF_001302565.1_ASM130256v1
Glutamicibacter nicotianae	GCF_003687415.1_ASM368741v1
Glutamicibacter protophormiae	GCF_016894325.1_ASM1689432v1
Glycocaulis alkaliphilus	GCF_004000605.1_ASM400060v1
Gordonia alkanivorans	GCF_004011905.1_ASM401190v1
Gordonia amarae	GCF_009914515.1_ASM991451v1
Gordonia amicalis	GCF_022059885.1_ASM2205988v1
Gordonia bronchialis	GCF_000024785.1_ASM2478v1
Gordonia hongkongensis	GCF_029639525.1_ASM2963952v1
Gordonia insulae	GCF_003855095.1_ASM385509v1
Gordonia jinghuaiqii	GCF_014041935.1_ASM1404193v1
Gordonia mangrovi	GCF_024734075.1_ASM2473407v1
Gordonia otitidis	GCF_020735545.1_ASM2073554v1
Gordonia phthalatica	GCF_001305675.1_ASM130567v1
Gordonia polyisoprenivorans	GCF_000247715.1_ASM24771v1
Gordonia pseudamarae	GCF_009914535.1_ASM991453v1
Gordonia rubripertincta	GCF_014070455.1_ASM1407045v1
Gordonia sihwensis	GCF_029632925.1_ASM2963292v1
Gordonia zhaorongruii	GCF_007559005.1_ASM755900v1
Gottschalkia acidurici	GCF_000299355.1_ASM29935v1
Gracilibacillus caseinilyticus	GCF_022919115.1_ASM2291911v1
Gracilibacillus salinarum	GCF_022919575.1_ASM2291957v1
Gracilibacillus salitolerans	GCF_009650095.1_ASM965009v1
Gracilinema caldarium	GCF_000219725.1_ASM21972v1
Granulibacter bethesdensis	GCF_001889445.1_ASM188944v1
Granulicatella adiacens	GCF_019931005.1_ASM1993100v1
Granulicella mallensis	GCF_000178955.2_ASM17895v2
Granulicella tundricola	GCF_000178975.2_ASM17897v2
Granulosicoccus antarcticus	GCF_002215215.1_ASM221521v1
Grimontia hollisae	GCF_001558255.2_ASM155825v2
Grimontia kaedaensis	GCF_023746615.1_ASM2374661v1
Gryllotalpicola protaetiae	GCF_003627055.1_ASM362705v1
Gudongella oleilytica	GCF_004101785.1_ASM410178v1
Gulosibacter molinativorax	GCF_003010915.2_ASM301091v2
Guyparkeria halophila	GCF_034479635.1_ASM3447963v1
Gymnodinialimonas ceratoperidinii	GCF_019297855.1_ASM1929785v1
Gynuella sunshinyii	GCF_000940805.1_ASM94080v1
Haematobacter massiliensis	GCF_004328555.1_ASM432855v1
Haematospirillum jordaniae	GCF_001611975.1_ASM161197v1
Haemophilus aegyptius	GCF_900475885.1_49595_C01
Haemophilus ducreyi	GCF_001647695.1_ASM164769v1
Haemophilus haemolyticus	GCF_900477945.1_45473_H02
Haemophilus influenzae	GCF_000931575.1_ASM93157v1
Haemophilus parahaemolyticus	GCF_016889385.1_ASM1688938v1
Haemophilus pittmaniae	GCF_900186995.1_50465_A02
Hafnia alvei	GCF_011617105.1_ASM1161710v1
Hafnia paralvei	GCF_020150375.1_ASM2015037v1
Hahella chejuensis	GCF_000012985.1_ASM1298v1
Halalkalibacterium halodurans	GCF_005671335.1_ASM567133v1
Halanaerobium praevalens	GCF_000165465.1_ASM16546v1
Halarcobacter anaerophilus	GCF_006459125.1_ASM645912v1
Halarcobacter bivalviorum	GCF_003346815.1_ASM334681v1
Halarcobacter ebronensis	GCF_013201825.1_ASM1320182v1
Haliangium ochraceum	GCF_000024805.1_ASM2480v1
Halioglobus maricola	GCF_009388985.1_ASM938898v1
Haliovirga abyssi	GCF_030295325.1_ASM3029532v1
Haliscomenobacter hydrossis	GCF_000212735.1_ASM21273v1
Halobacillus amylolyticus	GCF_022921115.1_ASM2292111v1
Halobacillus halophilus	GCF_000284515.1_ASM28451v1
Halobacillus naozhouensis	GCF_029714185.1_ASM2971418v1
Halobacillus salinarum	GCF_022919095.1_ASM2291909v1
Halobacillus shinanisalinarum	GCF_022919835.1_ASM2291983v1
Halobacteriovorax marinus	GCF_000210915.2_ASM21091v2
Halobacteroides halobius	GCF_000328625.1_ASM32862v1
Halomicronema hongdechloris	GCF_002075285.3_ASM207528v3
Halomonas aestuarii	GCF_001886615.1_ASM188661v1
Halomonas alkalicola	GCF_030505695.1_ASM3050569v1
Halomonas alkaliphila	GCF_003612795.1_ASM361279v1
Halomonas binhaiensis	GCF_008329985.2_ASM832998v2
Halomonas elongata	GCF_000196875.2_ASM19687v2
Halomonas halophila	GCF_030406665.1_ASM3040666v1
Halomonas huangheensis	GCF_001431725.1_ASM143172v1
Halomonas hydrothermalis	GCF_011399095.1_ASM1139909v1
Halomonas neptunia	GCF_034479615.1_ASM3447961v1
Halomonas piezotolerans	GCF_019443265.1_ASM1944326v1
Halomonas profundi	GCF_019722725.1_ASM1972272v1
Halomonas qaidamensis	GCF_025917315.1_ASM2591731v1
Halomonas sulfidivorans	GCF_017868935.1_ASM1786893v1
Halomonas sulfidoxydans	GCF_017868775.1_ASM1786877v1
Halomonas tianxiuensis	GCF_009834345.1_ASM983434v1
Halomonas titanicae	GCF_014697095.1_ASM1469709v1
Halopseudomonas aestusnigri	GCF_030295685.1_ASM3029568v1
Halopseudomonas maritima	GCF_021545785.1_ASM2154578v1
Halopseudomonas nanhaiensis	GCF_020025155.1_ASM2002515v1
Halopseudomonas oceani	GCF_963677335.1_piTriSpeb1.Halopseudomonas_oceani_1.1
Halorhodospira halochloris	GCF_002356555.2_HH1059_assembly_1.0
Halorhodospira halophila	GCF_000015585.1_ASM1558v1
Halothermothrix orenii	GCF_000020485.1_ASM2048v1
Halothiobacillus diazotrophicus	GCF_001663815.1_ASM166381v1
Halothiobacillus neapolitanus	GCF_000024765.1_ASM2476v1
Hankyongella ginsenosidimutans	GCF_005144965.1_ASM514496v1
Haploplasma axanthum	GCF_900660745.1_57728_G01-3
Hathewaya histolytica	GCF_901482605.1_45532_E01
Helicobacter acinonychis	GCF_000009305.1_ASM930v1
Helicobacter cetorum	GCF_000259275.1_ASM25927v1
Helicobacter cholecystus	GCF_900638485.1_57728_B01
Helicobacter cinaedi	GCF_000284635.1_ASM28463v1
Helicobacter enhydrae	GCF_001693335.1_ASM169333v1
Helicobacter felis	GCF_000200595.1_ASM20059v1
Helicobacter himalayensis	GCF_001602095.1_ASM160209v1
Helicobacter mustelae	GCF_900476215.1_51342_F02
Helicobacter pylori	GCF_017821535.1_ASM1782153v1
Helicobacter suis	GCF_013374215.1_ASM1337421v1
Helicobacter winghamensis	GCF_014931175.1_ASM1493117v1
Heliomicrobium modesticaldum	GCF_000019165.1_ASM1916v1
Heliorestis convoluta	GCF_009649955.1_ASM964995v1
Herbaspirillum hiltneri	GCF_001267925.1_ASM126792v1
Herbaspirillum huttiense	GCF_004367745.1_ASM436774v1
Herbaspirillum robiniae	GCF_002025725.1_ASM202572v1
Herbaspirillum rubrisubalbicans	GCF_001483945.1_ASM148394v1
Herbaspirillum seropedicae	GCF_006378125.1_ASM637812v1
Herbinix luporum	GCF_900070325.1_SD1D
Herminiimonas arsenitoxidans	GCF_900130075.1_Herminiimonas_arsenitoxidans
Heyndrickxia coagulans	GCF_000832905.1_ASM83290v1
Heyndrickxia vini	GCF_016772275.1_ASM1677227v1
Hippea maritima	GCF_000194135.1_ASM19413v1
Hirschia baltica	GCF_000023785.1_ASM2378v1
Histophilus somni	GCF_000019405.1_ASM1940v1
Horticoccus luteus	GCF_019464535.1_ASM1946453v1
Hoylesella buccalis	GCF_020735565.1_ASM2073556v1
Hoylesella enoeca	GCF_001444445.1_ASM144444v1
Hoyosella subflava	GCF_000214175.1_ASM21417v1
Hujiaoplasma nucleasis	GCF_013745115.1_ASM1374511v1
Humibacter ginsenosidimutans	GCF_007859675.1_ASM785967v1
Humisphaera borealis	GCF_015169395.1_ASM1516939v1
Hydrocarboniclastica marina	GCF_004851605.1_ASM485160v1
Hydrogenimonas cancrithermarum	GCF_030296055.1_ASM3029605v1
Hydrogenimonas thermophila	GCF_032850805.1_ASM3285080v1
Hydrogenimonas urashimensis	GCF_016593255.1_ASM1659325v1
Hydrogenobacter thermophilus	GCF_000164905.1_ASM16490v1
Hydrogenophaga crassostreae	GCF_001761385.1_ASM176138v1
Hydrogenophaga crocea	GCF_011388215.1_ASM1138821v1
Hydrogenophaga pseudoflava	GCF_004353865.1_ASM435386v1
Hydrogenophilus thermoluteolus	GCF_003574215.1_ASM357421v1
Hydrogenovibrio marinus	GCF_013340845.1_ASM1334084v1
Hymenobacter aerilatus	GCF_022921095.1_ASM2292109v1
Hymenobacter baengnokdamensis	GCF_008728635.1_ASM872863v1
Hymenobacter canadensis	GCF_027359925.1_ASM2735992v1
Hymenobacter cellulosilyticus	GCF_022919215.1_ASM2291921v1
Hymenobacter cellulosivorans	GCF_022919135.1_ASM2291913v1
Hymenobacter jejuensis	GCF_006337165.1_ASM633716v1
Hymenobacter nivis	GCF_003149515.1_ASM314951v1
Hymenobacter oligotrophus	GCF_003574965.1_ASM357496v1
Hymenobacter radiodurans	GCF_004355185.1_ASM435518v1
Hymenobacter sedentarius	GCF_001507645.1_ASM150764v1
Hymenobacter sediminicola	GCF_014250515.1_ASM1425051v1
Hymenobacter sublimis	GCF_023101345.1_ASM2310134v1
Hymenobacter swuensis	GCF_000576555.1_ASM57655v1
Hymenobacter taeanensis	GCF_013137895.1_ASM1313789v1
Hymenobacter volaticus	GCF_022921055.1_ASM2292105v1
Hymenobacter yonginensis	GCF_027625995.1_ASM2762599v1
Hypericibacter adhaerens	GCF_008728835.1_ASM872883v1
Hypericibacter terrae	GCF_008728855.1_ASM872885v1
Hyphococcus flavus	GCF_028748065.1_ASM2874806v1
Hyphomicrobium denitrificans	GCF_000143145.1_ASM14314v1
Hyphomicrobium nitrativorans	GCF_000503895.1_ASM50389v1
Iamia majanohamensis	GCF_028532485.1_ASM2853248v1
Ichthyobacterium seriolicida	GCF_002369955.1_ASM236995v1
Ideonella dechloratans	GCF_021049305.1_ASM2104930v1
Idiomarina abyssalis	GCF_019797805.1_ASM1979780v1
Idiomarina loihiensis	GCF_000008465.1_ASM846v1
Ignatzschineria rhizosphaerae	GCF_022655595.1_ASM2265559v1
Ignavibacterium album	GCF_000258405.1_ASM25840v1
Ignavigranum ruoffiae	GCF_023195815.2_ASM2319581v2
Ilumatobacter coccineus	GCF_000348785.1_ASM34878v1
Ilyobacter polytropus	GCF_000165505.1_ASM16550v1
Immundisolibacter cernigliae	GCF_001697225.1_ASM169722v1
Imperialibacter roseus	GCF_032999765.1_ASM3299976v1
Imtechella halotolerans	GCF_028743515.2_ASM2874351v2
Inhella inkyongensis	GCF_005952805.1_ASM595280v1
Intestinibaculum porci	GCF_003925875.1_ASM392587v1
Intrasporangium calvum	GCF_000184685.1_ASM18468v1
Iocasia fonsfrigidae	GCF_017751145.1_ASM1775114v1
[truncated: 3,587 more rows]
