# Supplementary material for: Differential amino acid usage leads to ubiquitous edge effect in proteomes across domains of life that can be explained by amino acid secondary structure propensities
Source: Sci Rep. 2024 Oct 26;14:25544. doi: 10.1038/s41598-024-77319-4 (PMC11513089; doi:10.1038/s41598-024-77319-4)
Supplement: Supplementary file 2 — Supplementary Information 2. [file 41598_2024_77319_MOESM2_ESM.csv]

	domain	species	aa_letter	avg_optTemp	relativfreq_aa_sp_codon
1	Bacteria	Caminibacter mediatlanticus	K	55	0.0564048760991207
2	Bacteria	Caminibacter mediatlanticus	E	55	0.0380591753012684
3	Bacteria	Caminibacter mediatlanticus	I	55	0.0350549748880141
4	Bacteria	Caminibacter mediatlanticus	N	55	0.032361846371959
5	Bacteria	Caminibacter mediatlanticus	F	55	0.028003069242719
6	Bacteria	Caminibacter mediatlanticus	Y	55	0.0221860247650936
7	Bacteria	Caminibacter mediatlanticus	M	55	0.0205458274889522
8	Bacteria	Caminibacter mediatlanticus	D	55	0.0174049439693528
9	Bacteria	Caminibacter mediatlanticus	L	55	0.0159315943471638
10	Bacteria	Caminibacter mediatlanticus	V	55	0.014149058112001
11	Bacteria	Caminibacter mediatlanticus	A	55	0.0137531484246565
12	Bacteria	Caminibacter mediatlanticus	G	55	0.0136739664871876
13	Bacteria	Caminibacter mediatlanticus	T	55	0.0104722825513174
14	Bacteria	Caminibacter mediatlanticus	Q	55	0.0102757416708143
15	Bacteria	Caminibacter mediatlanticus	S	55	0.00866130994575409
16	Bacteria	Caminibacter mediatlanticus	P	55	0.00788944316245117
17	Bacteria	Caminibacter mediatlanticus	W	55	0.00726588540488364
18	Bacteria	Caminibacter mediatlanticus	H	55	0.00702362638191334
19	Bacteria	Caminibacter mediatlanticus	R	55	0.00513080101956171
20	Bacteria	Caminibacter mediatlanticus	C	55	0.00404299202147716
21	Archaea	Methanothermus fervidus	K	83	0.0529869361724014
22	Archaea	Methanothermus fervidus	E	83	0.0372961991462223
23	Archaea	Methanothermus fervidus	I	83	0.033335047746404
24	Archaea	Methanothermus fervidus	N	83	0.0242928046083423
25	Archaea	Methanothermus fervidus	M	83	0.0232834439129764
26	Archaea	Methanothermus fervidus	F	83	0.0192395720824976
27	Archaea	Methanothermus fervidus	Y	83	0.0184719436300982
28	Archaea	Methanothermus fervidus	V	83	0.0178283958236898
29	Archaea	Methanothermus fervidus	D	83	0.0168415367998766
30	Archaea	Methanothermus fervidus	G	83	0.0166968831970375
31	Archaea	Methanothermus fervidus	A	83	0.0148729619914622
32	Archaea	Methanothermus fervidus	L	83	0.0147859555281249
33	Archaea	Methanothermus fervidus	T	83	0.0114790670164069
34	Archaea	Methanothermus fervidus	P	83	0.0101649693977267
35	Archaea	Methanothermus fervidus	S	83	0.00891023333161892
36	Archaea	Methanothermus fervidus	H	83	0.00846191431363473
37	Archaea	Methanothermus fervidus	Q	83	0.00820475235303194
38	Archaea	Methanothermus fervidus	W	83	0.0073522604536337
39	Archaea	Methanothermus fervidus	R	83	0.00690908467486156
40	Archaea	Methanothermus fervidus	C	83	0.00656277323458314
41	Archaea	Methanocaldococcus infernus	K	85	0.0525864424644032
42	Archaea	Methanocaldococcus infernus	E	85	0.046173402168503
43	Archaea	Methanocaldococcus infernus	I	85	0.0337832342770518
44	Archaea	Methanocaldococcus infernus	N	85	0.0235563644880791
45	Archaea	Methanocaldococcus infernus	Y	85	0.0216337942947486
46	Archaea	Methanocaldococcus infernus	F	85	0.02099334419862
47	Archaea	Methanocaldococcus infernus	M	85	0.0198502932651488
48	Archaea	Methanocaldococcus infernus	V	85	0.0173732762743127
49	Archaea	Methanocaldococcus infernus	L	85	0.0171437308271606
50	Archaea	Methanocaldococcus infernus	D	85	0.0166882996476915
51	Archaea	Methanocaldococcus infernus	G	85	0.0159398879639298
52	Archaea	Methanocaldococcus infernus	A	85	0.0133372207637581
53	Archaea	Methanocaldococcus infernus	T	85	0.00944999365649429
54	Archaea	Methanocaldococcus infernus	P	85	0.00859301043262709
55	Archaea	Methanocaldococcus infernus	S	85	0.00803429396781403
56	Archaea	Methanocaldococcus infernus	R	85	0.00715962212224423
57	Archaea	Methanocaldococcus infernus	H	85	0.00707666858598378
58	Archaea	Methanocaldococcus infernus	C	85	0.00647281563820547
59	Archaea	Methanocaldococcus infernus	W	85	0.00646793601842544
60	Archaea	Methanocaldococcus infernus	Q	85	0.0062410336986542
61	Archaea	Methanocaldococcus jannaschii	K	85	0.0521496823134442
62	Archaea	Methanocaldococcus jannaschii	E	85	0.0433169512341773
63	Archaea	Methanocaldococcus jannaschii	I	85	0.0350214189539507
64	Archaea	Methanocaldococcus jannaschii	N	85	0.0264291952269147
65	Archaea	Methanocaldococcus jannaschii	M	85	0.0220892203421907
66	Archaea	Methanocaldococcus jannaschii	Y	85	0.0219098255138873
67	Archaea	Methanocaldococcus jannaschii	F	85	0.0212484302952523
68	Archaea	Methanocaldococcus jannaschii	D	85	0.0183836985956605
69	Archaea	Methanocaldococcus jannaschii	V	85	0.0169128909969424
70	Archaea	Methanocaldococcus jannaschii	L	85	0.015833729250491
71	Archaea	Methanocaldococcus jannaschii	G	85	0.0157818164613483
72	Archaea	Methanocaldococcus jannaschii	A	85	0.0136463280244292
73	Archaea	Methanocaldococcus jannaschii	T	85	0.0101486217154483
74	Archaea	Methanocaldococcus jannaschii	P	85	0.00837832989328965
75	Archaea	Methanocaldococcus jannaschii	S	85	0.00751289769960632
76	Archaea	Methanocaldococcus jannaschii	W	85	0.00735518796043851
77	Archaea	Methanocaldococcus jannaschii	Q	85	0.00732463169847475
78	Archaea	Methanocaldococcus jannaschii	H	85	0.00719057842018212
79	Archaea	Methanocaldococcus jannaschii	C	85	0.00649369851023438
80	Archaea	Methanocaldococcus jannaschii	R	85	0.00644375709283124
81	Archaea	Methanocaldococcus bathoardescens	K	82	0.0519668888726101
82	Archaea	Methanocaldococcus bathoardescens	E	82	0.0437717801940203
83	Archaea	Methanocaldococcus bathoardescens	I	82	0.0351594685196619
84	Archaea	Methanocaldococcus bathoardescens	N	82	0.026182278639974
85	Archaea	Methanocaldococcus bathoardescens	M	82	0.0221689672132863
86	Archaea	Methanocaldococcus bathoardescens	F	82	0.0212082840608223
87	Archaea	Methanocaldococcus bathoardescens	Y	82	0.0211444478164865
88	Archaea	Methanocaldococcus bathoardescens	D	82	0.0183729780828894
89	Archaea	Methanocaldococcus bathoardescens	V	82	0.0171593917766359
90	Archaea	Methanocaldococcus bathoardescens	G	82	0.0159925489498415
91	Archaea	Methanocaldococcus bathoardescens	L	82	0.0157033672746807
92	Archaea	Methanocaldococcus bathoardescens	A	82	0.01385037202926
93	Archaea	Methanocaldococcus bathoardescens	T	82	0.0100761848948795
94	Archaea	Methanocaldococcus bathoardescens	P	82	0.00845463963916824
95	Archaea	Methanocaldococcus bathoardescens	S	82	0.00749221232702296
96	Archaea	Methanocaldococcus bathoardescens	H	82	0.00729721527465282
97	Archaea	Methanocaldococcus bathoardescens	Q	82	0.00719151919796561
98	Archaea	Methanocaldococcus bathoardescens	W	82	0.00709314859193989
99	Archaea	Methanocaldococcus bathoardescens	C	82	0.00663164394026602
100	Archaea	Methanocaldococcus bathoardescens	R	82	0.00634106693736025
101	Archaea	Methanocaldococcus vulcanius	K	80	0.0518912620106528
102	Archaea	Methanocaldococcus vulcanius	E	80	0.0420811341523896
103	Archaea	Methanocaldococcus vulcanius	I	80	0.0346486081822299
104	Archaea	Methanocaldococcus vulcanius	N	80	0.0268246313641844
105	Archaea	Methanocaldococcus vulcanius	M	80	0.0220133140329585
106	Archaea	Methanocaldococcus vulcanius	Y	80	0.0210818962215081
107	Archaea	Methanocaldococcus vulcanius	F	80	0.0208067045953977
108	Archaea	Methanocaldococcus vulcanius	D	80	0.0183420762956183
109	Archaea	Methanocaldococcus vulcanius	V	80	0.0171505872770746
110	Archaea	Methanocaldococcus vulcanius	G	80	0.0160301642279111
111	Archaea	Methanocaldococcus vulcanius	L	80	0.0157064192562904
112	Archaea	Methanocaldococcus vulcanius	A	80	0.0132994165534315
113	Archaea	Methanocaldococcus vulcanius	T	80	0.0106603994209888
114	Archaea	Methanocaldococcus vulcanius	P	80	0.00858386187598031
115	Archaea	Methanocaldococcus vulcanius	S	80	0.00797450898959312
116	Archaea	Methanocaldococcus vulcanius	Q	80	0.0075501292291812
117	Archaea	Methanocaldococcus vulcanius	H	80	0.00750476797213004
118	Archaea	Methanocaldococcus vulcanius	W	80	0.00717312678168937
119	Archaea	Methanocaldococcus vulcanius	C	80	0.00662475958533763
120	Archaea	Methanocaldococcus vulcanius	R	80	0.00635460809889964
121	Archaea	Methanocaldococcus fervens	K	80	0.0515488530330462
122	Archaea	Methanocaldococcus fervens	E	80	0.0437808239769921
123	Archaea	Methanocaldococcus fervens	I	80	0.0336946181603285
124	Archaea	Methanocaldococcus fervens	N	80	0.0254903651238928
125	Archaea	Methanocaldococcus fervens	M	80	0.0226276452526378
126	Archaea	Methanocaldococcus fervens	Y	80	0.0208713279262192
127	Archaea	Methanocaldococcus fervens	F	80	0.0207331657702706
128	Archaea	Methanocaldococcus fervens	D	80	0.0185638357056697
129	Archaea	Methanocaldococcus fervens	V	80	0.0178820515201153
130	Archaea	Methanocaldococcus fervens	G	80	0.0162683175386357
131	Archaea	Methanocaldococcus fervens	L	80	0.0156694306466505
132	Archaea	Methanocaldococcus fervens	A	80	0.0143705221645257
133	Archaea	Methanocaldococcus fervens	T	80	0.0102013409466208
134	Archaea	Methanocaldococcus fervens	P	80	0.00860860761284532
135	Archaea	Methanocaldococcus fervens	S	80	0.00741543923407322
136	Archaea	Methanocaldococcus fervens	Q	80	0.00726290821390597
137	Archaea	Methanocaldococcus fervens	H	80	0.00725848702491561
138	Archaea	Methanocaldococcus fervens	W	80	0.00698105741577082
139	Archaea	Methanocaldococcus fervens	C	80	0.00656988683966779
140	Archaea	Methanocaldococcus fervens	R	80	0.00645862025007719
141	Bacteria	Thermodesulfobacterium geofontis	K	83	0.0514389085554353
142	Bacteria	Thermodesulfobacterium geofontis	E	83	0.0447080736861609
143	Bacteria	Thermodesulfobacterium geofontis	I	83	0.0317310786694362
144	Bacteria	Thermodesulfobacterium geofontis	F	83	0.028363710833504
145	Bacteria	Thermodesulfobacterium geofontis	N	83	0.0211052924139142
146	Bacteria	Thermodesulfobacterium geofontis	Y	83	0.0206615761192865
147	Bacteria	Thermodesulfobacterium geofontis	L	83	0.0185333632394865
148	Bacteria	Thermodesulfobacterium geofontis	M	83	0.0162663468008543
149	Bacteria	Thermodesulfobacterium geofontis	G	83	0.0152887081517022
150	Bacteria	Thermodesulfobacterium geofontis	V	83	0.0143018050963986
151	Bacteria	Thermodesulfobacterium geofontis	D	83	0.0137743840795244
152	Bacteria	Thermodesulfobacterium geofontis	A	83	0.013699131096223
153	Bacteria	Thermodesulfobacterium geofontis	Q	83	0.0110382961294286
154	Bacteria	Thermodesulfobacterium geofontis	P	83	0.0105755634221741
155	Bacteria	Thermodesulfobacterium geofontis	T	83	0.0104877953638961
156	Bacteria	Thermodesulfobacterium geofontis	W	83	0.00970909764684084
157	Bacteria	Thermodesulfobacterium geofontis	S	83	0.00871211751817937
158	Bacteria	Thermodesulfobacterium geofontis	H	83	0.00693367660396127
159	Bacteria	Thermodesulfobacterium geofontis	R	83	0.00631637459407273
160	Bacteria	Thermodesulfobacterium geofontis	C	83	0.00511297699501672
161	Archaea	Methanotorris igneus	K	88	0.0512243952283637
162	Archaea	Methanotorris igneus	E	88	0.0430350268523359
163	Archaea	Methanotorris igneus	I	88	0.0339086650930195
164	Archaea	Methanotorris igneus	N	88	0.0267483722256547
165	Archaea	Methanotorris igneus	M	88	0.0232046955943159
166	Archaea	Methanotorris igneus	Y	88	0.0207283795130143
167	Archaea	Methanotorris igneus	F	88	0.0203154951444006
168	Archaea	Methanotorris igneus	D	88	0.0183240129060195
169	Archaea	Methanotorris igneus	V	88	0.017688679245283
170	Archaea	Methanotorris igneus	G	88	0.0162826941051598
171	Archaea	Methanotorris igneus	L	88	0.0152711108998833
172	Archaea	Methanotorris igneus	A	88	0.0135360724300176
173	Archaea	Methanotorris igneus	T	88	0.0107270725409122
174	Archaea	Methanotorris igneus	P	88	0.00873938580232245
175	Archaea	Methanotorris igneus	H	88	0.00788539834925463
176	Archaea	Methanotorris igneus	S	88	0.00769100275124228
177	Archaea	Methanotorris igneus	Q	88	0.00733686611853049
178	Archaea	Methanotorris igneus	W	88	0.00715666238930342
179	Archaea	Methanotorris igneus	C	88	0.00710022495762242
180	Archaea	Methanotorris igneus	R	88	0.00642066547322951
181	Archaea	Methanocaldococcus sp	K	90	0.0510731674525357
182	Archaea	Methanocaldococcus sp	E	90	0.0429478253353948
183	Archaea	Methanocaldococcus sp	I	90	0.0349162753326739
184	Archaea	Methanocaldococcus sp	N	90	0.025872218647665
185	Archaea	Methanocaldococcus sp	M	90	0.0222335327616176
186	Archaea	Methanocaldococcus sp	Y	90	0.0219329498420259
187	Archaea	Methanocaldococcus sp	F	90	0.0212847278908298
188	Archaea	Methanocaldococcus sp	D	90	0.0183275553549535
189	Archaea	Methanocaldococcus sp	V	90	0.0171975684474364
190	Archaea	Methanocaldococcus sp	G	90	0.0160293284420586
191	Archaea	Methanocaldococcus sp	L	90	0.0157974090328528
192	Archaea	Methanocaldococcus sp	A	90	0.0139372521151242
193	Archaea	Methanocaldococcus sp	T	90	0.010228462225466
194	Archaea	Methanocaldococcus sp	P	90	0.00852531906924931
195	Archaea	Methanocaldococcus sp	S	90	0.00748832400213833
196	Archaea	Methanocaldococcus sp	W	90	0.00744831030144722
197	Archaea	Methanocaldococcus sp	H	90	0.00732922952819045
198	Archaea	Methanocaldococcus sp	Q	90	0.00725048256523033
199	Archaea	Methanocaldococcus sp	C	90	0.00664835639723041
200	Archaea	Methanocaldococcus sp	R	90	0.00642043835809381
201	Archaea	Methanothermococcus okinawensis	K	62	0.0506015539246282
202	Archaea	Methanothermococcus okinawensis	E	62	0.036753976282203
203	Archaea	Methanothermococcus okinawensis	I	62	0.0353126860799633
204	Archaea	Methanothermococcus okinawensis	N	62	0.0348621483761272
205	Archaea	Methanothermococcus okinawensis	M	62	0.0251490433247961
206	Archaea	Methanothermococcus okinawensis	Y	62	0.022077782321417
207	Archaea	Methanothermococcus okinawensis	F	62	0.0187643931730624
208	Archaea	Methanothermococcus okinawensis	D	62	0.0185602881145571
209	Archaea	Methanothermococcus okinawensis	G	62	0.0161176635172072
210	Archaea	Methanothermococcus okinawensis	V	62	0.0160132793835955
211	Archaea	Methanothermococcus okinawensis	L	62	0.0148465804331762
212	Archaea	Methanothermococcus okinawensis	A	62	0.012990982071756
213	Archaea	Methanothermococcus okinawensis	T	62	0.0114413619439124
214	Archaea	Methanothermococcus okinawensis	S	62	0.00879875743423082
215	Archaea	Methanothermococcus okinawensis	P	62	0.00861653358586402
216	Archaea	Methanothermococcus okinawensis	H	62	0.00809461291780557
217	Archaea	Methanothermococcus okinawensis	Q	62	0.00763295525471881
218	Archaea	Methanothermococcus okinawensis	C	62	0.00692056044594624
219	Archaea	Methanothermococcus okinawensis	W	62	0.0066655187999053
220	Archaea	Methanothermococcus okinawensis	R	62	0.00542654011435623
221	Bacteria	Desulfurobacterium thermolithotrophum	K	70	0.0505948987355681
222	Bacteria	Desulfurobacterium thermolithotrophum	E	70	0.0429490143070088
223	Bacteria	Desulfurobacterium thermolithotrophum	I	70	0.0283030407317493
224	Bacteria	Desulfurobacterium thermolithotrophum	F	70	0.0258442503488124
225	Bacteria	Desulfurobacterium thermolithotrophum	N	70	0.0202000203171549
226	Bacteria	Desulfurobacterium thermolithotrophum	M	70	0.0181320241898534
227	Bacteria	Desulfurobacterium thermolithotrophum	V	70	0.0180630909856101
228	Bacteria	Desulfurobacterium thermolithotrophum	Y	70	0.018030438415179
229	Bacteria	Desulfurobacterium thermolithotrophum	L	70	0.0167782382538857
230	Bacteria	Desulfurobacterium thermolithotrophum	G	70	0.0164040294308501
231	Bacteria	Desulfurobacterium thermolithotrophum	D	70	0.0149683529214203
232	Bacteria	Desulfurobacterium thermolithotrophum	A	70	0.0147988705320399
233	Bacteria	Desulfurobacterium thermolithotrophum	T	70	0.0115387964366198
234	Bacteria	Desulfurobacterium thermolithotrophum	Q	70	0.0103503465318824
235	Bacteria	Desulfurobacterium thermolithotrophum	P	70	0.00954387987171168
236	Bacteria	Desulfurobacterium thermolithotrophum	S	70	0.00936731412049179
237	Bacteria	Desulfurobacterium thermolithotrophum	W	70	0.00792369042460781
238	Bacteria	Desulfurobacterium thermolithotrophum	R	70	0.0075867988249221
239	Bacteria	Desulfurobacterium thermolithotrophum	H	70	0.0073805175069607
240	Bacteria	Desulfurobacterium thermolithotrophum	C	70	0.00482117793888683
241	Archaea	Methanopyrus kandleri	E	105	0.0504179548612681
242	Archaea	Methanopyrus kandleri	V	105	0.0261081749337149
243	Archaea	Methanopyrus kandleri	A	105	0.0208992171576711
244	Archaea	Methanopyrus kandleri	K	105	0.0201960741921472
245	Archaea	Methanopyrus kandleri	G	105	0.0201022235237929
246	Archaea	Methanopyrus kandleri	D	105	0.0193774605090146
247	Archaea	Methanopyrus kandleri	M	105	0.019029574261921
248	Archaea	Methanopyrus kandleri	L	105	0.0168167949783832
249	Archaea	Methanopyrus kandleri	I	105	0.0160132498144279
250	Archaea	Methanopyrus kandleri	F	105	0.0143134553359264
251	Archaea	Methanopyrus kandleri	Y	105	0.0140353428841539
252	Archaea	Methanopyrus kandleri	R	105	0.0139121741187046
253	Archaea	Methanopyrus kandleri	P	105	0.0135793563907883
254	Archaea	Methanopyrus kandleri	W	105	0.0123686336325417
255	Archaea	Methanopyrus kandleri	T	105	0.0114935130024942
256	Archaea	Methanopyrus kandleri	H	105	0.00957669909018902
257	Archaea	Methanopyrus kandleri	N	105	0.00950004618828704
258	Archaea	Methanopyrus kandleri	S	105	0.00769903057009449
259	Archaea	Methanopyrus kandleri	Q	105	0.00700489595842661
260	Archaea	Methanopyrus kandleri	C	105	0.00652139303873723
261	Bacteria	Sulfurihydrogenibium azorense	K	68	0.0501189584828053
262	Bacteria	Sulfurihydrogenibium azorense	E	68	0.0397567655804333
263	Bacteria	Sulfurihydrogenibium azorense	I	68	0.0304352557623672
264	Bacteria	Sulfurihydrogenibium azorense	F	68	0.0252412892479908
265	Bacteria	Sulfurihydrogenibium azorense	N	68	0.0247603724563705
266	Bacteria	Sulfurihydrogenibium azorense	Y	68	0.0221612713406826
267	Bacteria	Sulfurihydrogenibium azorense	M	68	0.0188300428328736
268	Bacteria	Sulfurihydrogenibium azorense	D	68	0.017922296097471
269	Bacteria	Sulfurihydrogenibium azorense	V	68	0.0176736920920467
270	Bacteria	Sulfurihydrogenibium azorense	L	68	0.0165271160827568
271	Bacteria	Sulfurihydrogenibium azorense	G	68	0.0149054881207688
272	Bacteria	Sulfurihydrogenibium azorense	Q	68	0.0137550022188641
273	Bacteria	Sulfurihydrogenibium azorense	A	68	0.0133698777963063
274	Bacteria	Sulfurihydrogenibium azorense	T	68	0.0113342899537264
275	Bacteria	Sulfurihydrogenibium azorense	S	68	0.00926123230692136
276	Bacteria	Sulfurihydrogenibium azorense	P	68	0.00905140140326046
277	Bacteria	Sulfurihydrogenibium azorense	W	68	0.00776309178668408
278	Bacteria	Sulfurihydrogenibium azorense	H	68	0.0070505138576369
279	Bacteria	Sulfurihydrogenibium azorense	R	68	0.00587233288304403
280	Bacteria	Sulfurihydrogenibium azorense	C	68	0.00367138916529658
281	Bacteria	Deferribacter desulfuricans	K	62.5	0.049871051432719
282	Bacteria	Deferribacter desulfuricans	E	62.5	0.0353656245254513
283	Bacteria	Deferribacter desulfuricans	I	62.5	0.0326017668441747
284	Bacteria	Deferribacter desulfuricans	N	62.5	0.0311599966025527
285	Bacteria	Deferribacter desulfuricans	F	62.5	0.0271120153811704
286	Bacteria	Deferribacter desulfuricans	Y	62.5	0.0227712617141151
287	Bacteria	Deferribacter desulfuricans	M	62.5	0.0205017926682058
288	Bacteria	Deferribacter desulfuricans	D	62.5	0.0194611099528904
289	Bacteria	Deferribacter desulfuricans	L	62.5	0.0163229754088304
290	Bacteria	Deferribacter desulfuricans	V	62.5	0.016195142165152
291	Bacteria	Deferribacter desulfuricans	G	62.5	0.0144655326399452
292	Bacteria	Deferribacter desulfuricans	A	62.5	0.0131654299443797
293	Bacteria	Deferribacter desulfuricans	T	62.5	0.0114847230694392
294	Bacteria	Deferribacter desulfuricans	Q	62.5	0.0109368203496797
295	Bacteria	Deferribacter desulfuricans	S	62.5	0.00943413628053306
296	Bacteria	Deferribacter desulfuricans	P	62.5	0.00748403585851176
297	Bacteria	Deferribacter desulfuricans	H	62.5	0.00744092431156651
298	Bacteria	Deferribacter desulfuricans	W	62.5	0.00603690348418514
299	Bacteria	Deferribacter desulfuricans	R	62.5	0.0054206871937686
300	Bacteria	Deferribacter desulfuricans	C	62.5	0.00485551840670018
301	Bacteria	Marinitoga piezophila	K	65	0.0497166472815462
302	Bacteria	Marinitoga piezophila	E	65	0.0410566661765798
303	Bacteria	Marinitoga piezophila	I	65	0.0348422672293447
304	Bacteria	Marinitoga piezophila	N	65	0.0308165187429125
305	Bacteria	Marinitoga piezophila	F	65	0.0267893145528151
306	Bacteria	Marinitoga piezophila	Y	65	0.0241923392138909
307	Bacteria	Marinitoga piezophila	M	65	0.0239113884064849
308	Bacteria	Marinitoga piezophila	D	65	0.0175999425482287
309	Bacteria	Marinitoga piezophila	L	65	0.015465880974875
310	Bacteria	Marinitoga piezophila	V	65	0.0147164362045147
311	Bacteria	Marinitoga piezophila	G	65	0.0147029709456105
312	Bacteria	Marinitoga piezophila	A	65	0.0125852860384917
313	Bacteria	Marinitoga piezophila	T	65	0.0116205184343034
314	Bacteria	Marinitoga piezophila	Q	65	0.00991843692363233
315	Bacteria	Marinitoga piezophila	S	65	0.00943004834391872
316	Bacteria	Marinitoga piezophila	W	65	0.00811845934146878
317	Bacteria	Marinitoga piezophila	P	65	0.00788663853276716
318	Bacteria	Marinitoga piezophila	H	65	0.00690149107726438
319	Bacteria	Marinitoga piezophila	R	65	0.00530555462552266
320	Bacteria	Marinitoga piezophila	C	65	0.00230219534669766
321	Bacteria	Thermosipho melanesiensis	K	70	0.0491276353653181
322	Bacteria	Thermosipho melanesiensis	E	70	0.0392076565279396
323	Bacteria	Thermosipho melanesiensis	I	70	0.0328455869094716
324	Bacteria	Thermosipho melanesiensis	F	70	0.0286093885392874
325	Bacteria	Thermosipho melanesiensis	N	70	0.0277165904439233
326	Bacteria	Thermosipho melanesiensis	Y	70	0.0217756253402044
327	Bacteria	Thermosipho melanesiensis	M	70	0.0215390719986977
328	Bacteria	Thermosipho melanesiensis	V	70	0.017434998702772
329	Bacteria	Thermosipho melanesiensis	D	70	0.0165779520980897
330	Bacteria	Thermosipho melanesiensis	L	70	0.0160876055658147
331	Bacteria	Thermosipho melanesiensis	G	70	0.0153929244267185
332	Bacteria	Thermosipho melanesiensis	A	70	0.0124385512422018
333	Bacteria	Thermosipho melanesiensis	T	70	0.011373637274702
334	Bacteria	Thermosipho melanesiensis	Q	70	0.00981060471173559
335	Bacteria	Thermosipho melanesiensis	S	70	0.00967409902004175
336	Bacteria	Thermosipho melanesiensis	W	70	0.00838874107837801
337	Bacteria	Thermosipho melanesiensis	P	70	0.0080860545446221
338	Bacteria	Thermosipho melanesiensis	H	70	0.00674304202510009
339	Bacteria	Thermosipho melanesiensis	R	70	0.00603677344633631
340	Bacteria	Thermosipho melanesiensis	C	70	0.00306247551800095
341	Bacteria	Thermotomaculum hydrothermale	K	55	0.0490780749846173
342	Bacteria	Thermotomaculum hydrothermale	E	55	0.0378096416694897
343	Bacteria	Thermotomaculum hydrothermale	F	55	0.0292430328463873
344	Bacteria	Thermotomaculum hydrothermale	I	55	0.0287521691336601
345	Bacteria	Thermotomaculum hydrothermale	N	55	0.0264865911243544
346	Bacteria	Thermotomaculum hydrothermale	M	55	0.0204780044661684
347	Bacteria	Thermotomaculum hydrothermale	Y	55	0.0204074860172978
348	Bacteria	Thermotomaculum hydrothermale	D	55	0.0172880816907835
349	Bacteria	Thermotomaculum hydrothermale	V	55	0.016857020388128
350	Bacteria	Thermotomaculum hydrothermale	G	55	0.0162078358441127
351	Bacteria	Thermotomaculum hydrothermale	L	55	0.0157090215219541
352	Bacteria	Thermotomaculum hydrothermale	A	55	0.0141444798573038
353	Bacteria	Thermotomaculum hydrothermale	T	55	0.0118892722081262
354	Bacteria	Thermotomaculum hydrothermale	Q	55	0.0110022607385079
355	Bacteria	Thermotomaculum hydrothermale	S	55	0.00969928260153159
356	Bacteria	Thermotomaculum hydrothermale	P	55	0.00878957156585524
357	Bacteria	Thermotomaculum hydrothermale	W	55	0.00766300477727923
358	Bacteria	Thermotomaculum hydrothermale	H	55	0.00746873336421396
359	Bacteria	Thermotomaculum hydrothermale	R	55	0.00619387042580699
360	Bacteria	Thermotomaculum hydrothermale	C	55	0.00479041502181232
361	Archaea	Methanothermococcus thermolithotrophicus	K	65	0.0487395409708625
362	Archaea	Methanothermococcus thermolithotrophicus	E	65	0.0415735424553366
363	Archaea	Methanothermococcus thermolithotrophicus	I	65	0.0324509878919573
364	Archaea	Methanothermococcus thermolithotrophicus	N	65	0.0287146481197007
365	Archaea	Methanothermococcus thermolithotrophicus	M	65	0.0251368176433251
366	Archaea	Methanothermococcus thermolithotrophicus	Y	65	0.0200517705143764
367	Archaea	Methanothermococcus thermolithotrophicus	D	65	0.0194856166597405
368	Archaea	Methanothermococcus thermolithotrophicus	F	65	0.0191947865603414
369	Archaea	Methanothermococcus thermolithotrophicus	V	65	0.0173702067305804
370	Archaea	Methanothermococcus thermolithotrophicus	G	65	0.0166755225121105
371	Archaea	Methanothermococcus thermolithotrophicus	L	65	0.0150680315006213
372	Archaea	Methanothermococcus thermolithotrophicus	A	65	0.0133711205711297
373	Archaea	Methanothermococcus thermolithotrophicus	T	65	0.011503639855853
374	Archaea	Methanothermococcus thermolithotrophicus	S	65	0.0088251773408894
375	Archaea	Methanothermococcus thermolithotrophicus	P	65	0.00862462862305731
376	Archaea	Methanothermococcus thermolithotrophicus	Q	65	0.00840753980478546
377	Archaea	Methanothermococcus thermolithotrophicus	H	65	0.00804055632627829
378	Archaea	Methanothermococcus thermolithotrophicus	C	65	0.00701920512412312
379	Archaea	Methanothermococcus thermolithotrophicus	W	65	0.00676696859241678
380	Archaea	Methanothermococcus thermolithotrophicus	R	65	0.00587724902292803
381	Archaea	Methanococcus aeolicus	K	45	0.0487103459269887
382	Archaea	Methanococcus aeolicus	E	45	0.0372835963653754
383	Archaea	Methanococcus aeolicus	I	45	0.0358843013266734
384	Archaea	Methanococcus aeolicus	N	45	0.0355396142196716
385	Archaea	Methanococcus aeolicus	M	45	0.0259014825442372
386	Archaea	Methanococcus aeolicus	Y	45	0.0210680695042245
387	Archaea	Methanococcus aeolicus	F	45	0.0188277804346671
388	Archaea	Methanococcus aeolicus	D	45	0.0187037922666808
389	Archaea	Methanococcus aeolicus	G	45	0.0164743078803337
390	Archaea	Methanococcus aeolicus	V	45	0.0150422445400925
391	Archaea	Methanococcus aeolicus	L	45	0.0146121827231344
392	Archaea	Methanococcus aeolicus	A	45	0.0132403422073436
393	Archaea	Methanococcus aeolicus	T	45	0.0119586588022743
394	Archaea	Methanococcus aeolicus	S	45	0.00906318082788671
395	Archaea	Methanococcus aeolicus	Q	45	0.0089760348583878
396	Archaea	Methanococcus aeolicus	P	45	0.00860035070938945
397	Archaea	Methanococcus aeolicus	H	45	0.00793984802593124
398	Archaea	Methanococcus aeolicus	C	45	0.00709708273553324
399	Archaea	Methanococcus aeolicus	W	45	0.00645305276582178
400	Archaea	Methanococcus aeolicus	R	45	0.00494677365074304
401	Bacteria	Aquifex aeolicus	E	85	0.0485605795812017
402	Bacteria	Aquifex aeolicus	K	85	0.0474871707286073
403	Bacteria	Aquifex aeolicus	F	85	0.0257141495344921
404	Bacteria	Aquifex aeolicus	I	85	0.024429898425005
405	Bacteria	Aquifex aeolicus	Y	85	0.0207254297607321
406	Bacteria	Aquifex aeolicus	V	85	0.0197781290712084
407	Bacteria	Aquifex aeolicus	M	85	0.0192955419274888
408	Bacteria	Aquifex aeolicus	N	85	0.0180066569222459
409	Bacteria	Aquifex aeolicus	L	85	0.0176273394553716
410	Bacteria	Aquifex aeolicus	G	85	0.016753022624003
411	Bacteria	Aquifex aeolicus	A	85	0.0146096803406311
412	Bacteria	Aquifex aeolicus	D	85	0.0144359092497855
413	Bacteria	Aquifex aeolicus	T	85	0.0105086825966763
414	Bacteria	Aquifex aeolicus	Q	85	0.0102703679578024
415	Bacteria	Aquifex aeolicus	P	85	0.0100970933557879
416	Bacteria	Aquifex aeolicus	W	85	0.00942931587811
417	Bacteria	Aquifex aeolicus	R	85	0.00821225625708324
418	Bacteria	Aquifex aeolicus	S	85	0.00797361062565537
419	Bacteria	Aquifex aeolicus	H	85	0.00764692097486575
420	Bacteria	Aquifex aeolicus	C	85	0.00399474913412348
421	Bacteria	Thermosipho africanus	K	75	0.0482042209521805
422	Bacteria	Thermosipho africanus	E	75	0.0392179268797969
423	Bacteria	Thermosipho africanus	I	75	0.0325477416568564
424	Bacteria	Thermosipho africanus	F	75	0.0283843907636254
425	Bacteria	Thermosipho africanus	N	75	0.0279264851924683
426	Bacteria	Thermosipho africanus	Y	75	0.0221414196552473
427	Bacteria	Thermosipho africanus	M	75	0.0212313631610446
428	Bacteria	Thermosipho africanus	V	75	0.0172639443344667
429	Bacteria	Thermosipho africanus	D	75	0.0170206049286095
430	Bacteria	Thermosipho africanus	L	75	0.0160450550582809
431	Bacteria	Thermosipho africanus	G	75	0.0152025471716727
432	Bacteria	Thermosipho africanus	A	75	0.0127436682428922
433	Bacteria	Thermosipho africanus	T	75	0.0110735871516794
434	Bacteria	Thermosipho africanus	Q	75	0.0103378142859961
435	Bacteria	Thermosipho africanus	S	75	0.0102010728856327
436	Bacteria	Thermosipho africanus	W	75	0.00842480483521976
437	Bacteria	Thermosipho africanus	P	75	0.00812309685566027
438	Bacteria	Thermosipho africanus	H	75	0.00663757555030878
439	Bacteria	Thermosipho africanus	R	75	0.00584014574057389
440	Bacteria	Thermosipho africanus	C	75	0.00289705427784099
441	Archaea	Halobiforma lacisalsi	E	43.5	0.0480900272406082
442	Archaea	Halobiforma lacisalsi	D	43.5	0.0291304889879132
443	Archaea	Halobiforma lacisalsi	A	43.5	0.0264111100587993
444	Archaea	Halobiforma lacisalsi	V	43.5	0.022076610799609
445	Archaea	Halobiforma lacisalsi	G	43.5	0.0213478402547808
446	Archaea	Halobiforma lacisalsi	M	43.5	0.0164446912918341
447	Archaea	Halobiforma lacisalsi	F	43.5	0.0159735587920387
448	Archaea	Halobiforma lacisalsi	T	43.5	0.0157963824729079
449	Archaea	Halobiforma lacisalsi	L	43.5	0.0146889803151692
450	Archaea	Halobiforma lacisalsi	I	43.5	0.0136168261454192
451	Archaea	Halobiforma lacisalsi	Y	43.5	0.0134501506500344
452	Archaea	Halobiforma lacisalsi	P	43.5	0.0118814479739697
453	Archaea	Halobiforma lacisalsi	R	43.5	0.0113684459476452
454	Archaea	Halobiforma lacisalsi	W	43.5	0.0112020379891712
455	Archaea	Halobiforma lacisalsi	Q	43.5	0.0111847818584291
456	Archaea	Halobiforma lacisalsi	N	43.5	0.0110210492690624
457	Archaea	Halobiforma lacisalsi	H	43.5	0.00957795517258539
458	Archaea	Halobiforma lacisalsi	S	43.5	0.00916046382339139
459	Archaea	Halobiforma lacisalsi	K	43.5	0.00840654480895457
460	Archaea	Halobiforma lacisalsi	C	43.5	0.00367114148903553
461	Archaea	Ferroglobus placidus	E	85	0.0476087954133689
462	Archaea	Ferroglobus placidus	K	85	0.0422241525221703
463	Archaea	Ferroglobus placidus	I	85	0.0256319331871206
464	Archaea	Ferroglobus placidus	F	85	0.0238420186898064
465	Archaea	Ferroglobus placidus	M	85	0.0221047487365309
466	Archaea	Ferroglobus placidus	V	85	0.0213906950271765
467	Archaea	Ferroglobus placidus	Y	85	0.0191405132545056
468	Archaea	Ferroglobus placidus	A	85	0.017663982788214
469	Archaea	Ferroglobus placidus	N	85	0.0169182678554401
470	Archaea	Ferroglobus placidus	G	85	0.0168188143654048
471	Archaea	Ferroglobus placidus	D	85	0.0158519675153364
472	Archaea	Ferroglobus placidus	L	85	0.015751148247036
473	Archaea	Ferroglobus placidus	W	85	0.0104563983980166
474	Archaea	Ferroglobus placidus	T	85	0.00989431856107562
475	Archaea	Ferroglobus placidus	P	85	0.00922049322971298
476	Archaea	Ferroglobus placidus	S	85	0.00921105694351737
477	Archaea	Ferroglobus placidus	R	85	0.00877599448523569
478	Archaea	Ferroglobus placidus	Q	85	0.00750035758558215
479	Archaea	Ferroglobus placidus	H	85	0.00744671974825975
480	Archaea	Ferroglobus placidus	C	85	0.00562154333937256
481	Bacteria	Hippea maritima	K	53	0.0471577389121624
482	Bacteria	Hippea maritima	E	53	0.0342492981662404
483	Bacteria	Hippea maritima	I	53	0.0299493241004886
484	Bacteria	Hippea maritima	F	53	0.0258926019244348
485	Bacteria	Hippea maritima	N	53	0.0248628040411995
486	Bacteria	Hippea maritima	M	53	0.0230587647347229
487	Bacteria	Hippea maritima	Y	53	0.0196371476870247
488	Bacteria	Hippea maritima	D	53	0.018284591459871
489	Bacteria	Hippea maritima	V	53	0.017114237523639
490	Bacteria	Hippea maritima	A	53	0.0162074853433638
491	Bacteria	Hippea maritima	G	53	0.0161066825174772
492	Bacteria	Hippea maritima	L	53	0.0158340889601502
493	Bacteria	Hippea maritima	Q	53	0.0117385600623936
494	Bacteria	Hippea maritima	T	53	0.0111905334315175
495	Bacteria	Hippea maritima	S	53	0.0102162638655155
496	Bacteria	Hippea maritima	P	53	0.00837042057021272
497	Bacteria	Hippea maritima	H	53	0.00755405965634282
498	Bacteria	Hippea maritima	W	53	0.00709689754457567
499	Bacteria	Hippea maritima	R	53	0.0069009709252469
500	Bacteria	Hippea maritima	C	53	0.00464639504485489
501	Bacteria	Clostridium isatidis	K	50.5	0.0466817344553644
502	Bacteria	Clostridium isatidis	E	50.5	0.0407823640649182
503	Bacteria	Clostridium isatidis	I	50.5	0.0349902995489474
504	Bacteria	Clostridium isatidis	N	50.5	0.0325149063189057
505	Bacteria	Clostridium isatidis	M	50.5	0.0239212387144879
506	Bacteria	Clostridium isatidis	F	50.5	0.0218070063991092
507	Bacteria	Clostridium isatidis	Y	50.5	0.0212600530274973
508	Bacteria	Clostridium isatidis	D	50.5	0.0179991807962954
509	Bacteria	Clostridium isatidis	L	50.5	0.0157733503714623
510	Bacteria	Clostridium isatidis	G	50.5	0.0155296127422967
511	Bacteria	Clostridium isatidis	V	50.5	0.0151942052375078
512	Bacteria	Clostridium isatidis	A	50.5	0.0143167497725115
513	Bacteria	Clostridium isatidis	T	50.5	0.0114207175145261
514	Bacteria	Clostridium isatidis	Q	50.5	0.0102940058325342
515	Bacteria	Clostridium isatidis	S	50.5	0.0100166456960329
516	Bacteria	Clostridium isatidis	P	50.5	0.00666062892279618
517	Bacteria	Clostridium isatidis	W	50.5	0.00617591295838004
518	Bacteria	Clostridium isatidis	H	50.5	0.00613053790288757
519	Bacteria	Clostridium isatidis	R	50.5	0.00580146655449626
520	Bacteria	Clostridium isatidis	C	50.5	0.00497837939923427
521	Bacteria	Clostridium perfringens	K	41	0.0465699151534726
522	Bacteria	Clostridium perfringens	E	41	0.040736509003952
523	Bacteria	Clostridium perfringens	N	41	0.0320477865906871
524	Bacteria	Clostridium perfringens	I	41	0.0318945960803139
525	Bacteria	Clostridium perfringens	M	41	0.025111076945879
526	Bacteria	Clostridium perfringens	F	41	0.0231743507100408
527	Bacteria	Clostridium perfringens	Y	41	0.020232761090274
528	Bacteria	Clostridium perfringens	D	41	0.0184326343348048
529	Bacteria	Clostridium perfringens	G	41	0.0166131513776638
530	Bacteria	Clostridium perfringens	V	41	0.0162857550522452
531	Bacteria	Clostridium perfringens	L	41	0.0155564871111662
532	Bacteria	Clostridium perfringens	A	41	0.0135410456551964
533	Bacteria	Clostridium perfringens	T	41	0.0114207120206437
534	Bacteria	Clostridium perfringens	S	41	0.0103572269973665
535	Bacteria	Clostridium perfringens	Q	41	0.0097466770932073
536	Bacteria	Clostridium perfringens	W	41	0.00706224843850756
537	Bacteria	Clostridium perfringens	P	41	0.00683854605061591
538	Bacteria	Clostridium perfringens	H	41	0.00648322149135663
539	Bacteria	Clostridium perfringens	C	41	0.00562823041180043
540	Bacteria	Clostridium perfringens	R	41	0.00555449250067009
541	Bacteria	Terrisporobacter petrolearius	K	40	0.0464836661017158
542	Bacteria	Terrisporobacter petrolearius	E	40	0.0366844734934596
543	Bacteria	Terrisporobacter petrolearius	I	40	0.0332350989075462
544	Bacteria	Terrisporobacter petrolearius	N	40	0.0328269645562432
545	Bacteria	Terrisporobacter petrolearius	M	40	0.0275373846362769
546	Bacteria	Terrisporobacter petrolearius	Y	40	0.0216719781450448
547	Bacteria	Terrisporobacter petrolearius	F	40	0.0212919149716672
548	Bacteria	Terrisporobacter petrolearius	D	40	0.0189540708498895
549	Bacteria	Terrisporobacter petrolearius	V	40	0.0163601323431115
550	Bacteria	Terrisporobacter petrolearius	G	40	0.0156366014063219
551	Bacteria	Terrisporobacter petrolearius	L	40	0.0150340998675511
552	Bacteria	Terrisporobacter petrolearius	A	40	0.0130883704196215
553	Bacteria	Terrisporobacter petrolearius	T	40	0.0122354328222909
554	Bacteria	Terrisporobacter petrolearius	Q	40	0.0116227903867826
555	Bacteria	Terrisporobacter petrolearius	S	40	0.0107621368897605
556	Bacteria	Terrisporobacter petrolearius	H	40	0.0068212962358755
557	Bacteria	Terrisporobacter petrolearius	C	40	0.00675163268437473
558	Bacteria	Terrisporobacter petrolearius	P	40	0.00661627375835742
559	Bacteria	Terrisporobacter petrolearius	W	40	0.00611099255569998
560	Bacteria	Terrisporobacter petrolearius	R	40	0.00515833614045113
561	Archaea	Haloterrigena turkmenica	E	51	0.046113493708041
562	Archaea	Haloterrigena turkmenica	D	51	0.0287140805321494
563	Archaea	Haloterrigena turkmenica	A	51	0.0263765234533737
564	Archaea	Haloterrigena turkmenica	V	51	0.0213585728151101
565	Archaea	Haloterrigena turkmenica	G	51	0.0207772340904282
566	Archaea	Haloterrigena turkmenica	M	51	0.01739448752523
567	Archaea	Haloterrigena turkmenica	T	51	0.0161861358606399
568	Archaea	Haloterrigena turkmenica	F	51	0.0161146019794399
569	Archaea	Haloterrigena turkmenica	L	51	0.0147073211960823
570	Archaea	Haloterrigena turkmenica	I	51	0.0145535065595114
571	Archaea	Haloterrigena turkmenica	Y	51	0.0136612921101152
572	Archaea	Haloterrigena turkmenica	Q	51	0.0122003889025091
573	Archaea	Haloterrigena turkmenica	N	51	0.0119434714418611
574	Archaea	Haloterrigena turkmenica	W	51	0.0117087194091906
575	Archaea	Haloterrigena turkmenica	P	51	0.0116375213678084
576	Archaea	Haloterrigena turkmenica	R	51	0.0110259570595209
577	Archaea	Haloterrigena turkmenica	H	51	0.00993481349135716
578	Archaea	Haloterrigena turkmenica	S	51	0.00941672459903524
579	Archaea	Haloterrigena turkmenica	K	51	0.00860656701179805
580	Archaea	Haloterrigena turkmenica	C	51	0.00385040351154114
581	Bacteria	Thermodesulfobacterium commune	K	70	0.0460539214779575
582	Bacteria	Thermodesulfobacterium commune	E	70	0.0428345769257803
583	Bacteria	Thermodesulfobacterium commune	F	70	0.0274111327727611
584	Bacteria	Thermodesulfobacterium commune	I	70	0.0255716394334102
585	Bacteria	Thermodesulfobacterium commune	L	70	0.0192309826538275
586	Bacteria	Thermodesulfobacterium commune	Y	70	0.018909140681935
587	Bacteria	Thermodesulfobacterium commune	N	70	0.0181406042490539
588	Bacteria	Thermodesulfobacterium commune	V	70	0.0177211923690159
589	Bacteria	Thermodesulfobacterium commune	M	70	0.0174774988069651
590	Bacteria	Thermodesulfobacterium commune	G	70	0.0162867759942882
591	Bacteria	Thermodesulfobacterium commune	A	70	0.014790858208265
592	Bacteria	Thermodesulfobacterium commune	Q	70	0.0144042779086931
593	Bacteria	Thermodesulfobacterium commune	D	70	0.0139409364491582
594	Bacteria	Thermodesulfobacterium commune	T	70	0.0111863206063947
595	Bacteria	Thermodesulfobacterium commune	P	70	0.0109597364595163
596	Bacteria	Thermodesulfobacterium commune	W	70	0.0104173217568872
597	Bacteria	Thermodesulfobacterium commune	S	70	0.00848380370352559
598	Bacteria	Thermodesulfobacterium commune	H	70	0.00773160599143974
599	Bacteria	Thermodesulfobacterium commune	R	70	0.00690388023039446
600	Bacteria	Thermodesulfobacterium commune	C	70	0.00555269884839763
601	Bacteria	Persephonella marina	K	73	0.045972151846127
602	Bacteria	Persephonella marina	E	73	0.0409138644548415
603	Bacteria	Persephonella marina	I	73	0.0312544456823533
604	Bacteria	Persephonella marina	F	73	0.0249181994446993
605	Bacteria	Persephonella marina	N	73	0.0212425692167767
606	Bacteria	Persephonella marina	Y	73	0.0212393723216013
607	Bacteria	Persephonella marina	M	73	0.0199869886366361
608	Bacteria	Persephonella marina	D	73	0.0190018121067486
609	Bacteria	Persephonella marina	V	73	0.0170961961742755
610	Bacteria	Persephonella marina	G	73	0.0161866794968726
611	Bacteria	Persephonella marina	L	73	0.0154812312948331
612	Bacteria	Persephonella marina	A	73	0.0138293689169079
613	Bacteria	Persephonella marina	Q	73	0.0116694666140245
614	Bacteria	Persephonella marina	T	73	0.011408520045332
615	Bacteria	Persephonella marina	S	73	0.00945561670505605
616	Bacteria	Persephonella marina	P	73	0.00914911438011403
617	Bacteria	Persephonella marina	W	73	0.00802900223303128
618	Bacteria	Persephonella marina	R	73	0.00776419274933518
619	Bacteria	Persephonella marina	H	73	0.00750551064805861
620	Bacteria	Persephonella marina	C	73	0.00370360306070744
621	Archaea	Haloterrigena salifodinae	E	42	0.0459605014132097
622	Archaea	Haloterrigena salifodinae	D	42	0.0286415247219618
623	Archaea	Haloterrigena salifodinae	A	42	0.0263200946654453
624	Archaea	Haloterrigena salifodinae	V	42	0.0212024222378255
625	Archaea	Haloterrigena salifodinae	G	42	0.0207176895358328
626	Archaea	Haloterrigena salifodinae	M	42	0.017339886729373
627	Archaea	Haloterrigena salifodinae	F	42	0.0163593722711509
628	Archaea	Haloterrigena salifodinae	T	42	0.0160565925429577
629	Archaea	Haloterrigena salifodinae	L	42	0.0146967866261297
630	Archaea	Haloterrigena salifodinae	I	42	0.0145393673050169
631	Archaea	Haloterrigena salifodinae	Y	42	0.0137753192642043
632	Archaea	Haloterrigena salifodinae	Q	42	0.0124212754885642
633	Archaea	Haloterrigena salifodinae	N	42	0.0121796219797767
634	Archaea	Haloterrigena salifodinae	W	42	0.0118338935085024
635	Archaea	Haloterrigena salifodinae	P	42	0.0116394657960487
636	Archaea	Haloterrigena salifodinae	R	42	0.0109973731764605
637	Archaea	Haloterrigena salifodinae	H	42	0.00972494983372955
638	Archaea	Haloterrigena salifodinae	S	42	0.00948270228976798
639	Archaea	Haloterrigena salifodinae	K	42	0.00898751456871264
640	Archaea	Haloterrigena salifodinae	C	42	0.00383010118795154
641	Bacteria	Caldicellulosiruptor acetigenus	K	66.5	0.0459579774715434
642	Bacteria	Caldicellulosiruptor acetigenus	E	66.5	0.0385934269798744
643	Bacteria	Caldicellulosiruptor acetigenus	I	66.5	0.0304898105524225
644	Bacteria	Caldicellulosiruptor acetigenus	F	66.5	0.0251132343581166
645	Bacteria	Caldicellulosiruptor acetigenus	N	66.5	0.0246179882275739
646	Bacteria	Caldicellulosiruptor acetigenus	M	66.5	0.0218673061077478
647	Bacteria	Caldicellulosiruptor acetigenus	Y	66.5	0.0210026298001253
648	Bacteria	Caldicellulosiruptor acetigenus	V	66.5	0.0177570099221915
649	Bacteria	Caldicellulosiruptor acetigenus	D	66.5	0.0171668878724933
650	Bacteria	Caldicellulosiruptor acetigenus	L	66.5	0.0157979198429027
651	Bacteria	Caldicellulosiruptor acetigenus	G	66.5	0.0148068108369475
652	Bacteria	Caldicellulosiruptor acetigenus	Q	66.5	0.0147704228896224
653	Bacteria	Caldicellulosiruptor acetigenus	A	66.5	0.0145274254108754
654	Bacteria	Caldicellulosiruptor acetigenus	T	66.5	0.0111353286263365
655	Bacteria	Caldicellulosiruptor acetigenus	S	66.5	0.00997440919953095
656	Bacteria	Caldicellulosiruptor acetigenus	W	66.5	0.00829028454141319
657	Bacteria	Caldicellulosiruptor acetigenus	P	66.5	0.00798746281028434
658	Bacteria	Caldicellulosiruptor acetigenus	R	66.5	0.00698566355991717
659	Bacteria	Caldicellulosiruptor acetigenus	H	66.5	0.00689829137001238
660	Bacteria	Caldicellulosiruptor acetigenus	C	66.5	0.00578013292085436
661	Bacteria	Caldicellulosiruptor bescii	K	79	0.0458424009430704
662	Bacteria	Caldicellulosiruptor bescii	E	79	0.0379914800563314
663	Bacteria	Caldicellulosiruptor bescii	I	79	0.03104585683888
664	Bacteria	Caldicellulosiruptor bescii	F	79	0.0253912583364453
665	Bacteria	Caldicellulosiruptor bescii	N	79	0.0251618122030224
666	Bacteria	Caldicellulosiruptor bescii	M	79	0.0220502416793584
667	Bacteria	Caldicellulosiruptor bescii	Y	79	0.0213273692947224
668	Bacteria	Caldicellulosiruptor bescii	V	79	0.0175786760255715
669	Bacteria	Caldicellulosiruptor bescii	D	79	0.0170527644161825
670	Bacteria	Caldicellulosiruptor bescii	L	79	0.0156747218648508
671	Bacteria	Caldicellulosiruptor bescii	G	79	0.0147986902840098
672	Bacteria	Caldicellulosiruptor bescii	Q	79	0.0145434899927537
673	Bacteria	Caldicellulosiruptor bescii	A	79	0.0142426346035206
674	Bacteria	Caldicellulosiruptor bescii	T	79	0.0112978807840034
675	Bacteria	Caldicellulosiruptor bescii	S	79	0.00994559239050483
676	Bacteria	Caldicellulosiruptor bescii	W	79	0.00898585979670604
677	Bacteria	Caldicellulosiruptor bescii	P	79	0.00808563491608242
678	Bacteria	Caldicellulosiruptor bescii	H	79	0.0069337216748163
679	Bacteria	Caldicellulosiruptor bescii	R	79	0.00684455765868171
680	Bacteria	Caldicellulosiruptor bescii	C	79	0.00574083590972465
681	Archaea	Halalkalicoccus jeotgali	E	41	0.0457825367981276
682	Archaea	Halalkalicoccus jeotgali	A	41	0.0260682062830741
683	Archaea	Halalkalicoccus jeotgali	D	41	0.0246507292286943
684	Archaea	Halalkalicoccus jeotgali	G	41	0.0219213523895094
685	Archaea	Halalkalicoccus jeotgali	V	41	0.0211325290541912
686	Archaea	Halalkalicoccus jeotgali	M	41	0.0186912651283329
687	Archaea	Halalkalicoccus jeotgali	F	41	0.0169039068880631
688	Archaea	Halalkalicoccus jeotgali	T	41	0.0156910910100113
689	Archaea	Halalkalicoccus jeotgali	I	41	0.0155670757966234
690	Archaea	Halalkalicoccus jeotgali	L	41	0.0151986375802491
691	Archaea	Halalkalicoccus jeotgali	Y	41	0.0140780915862372
692	Archaea	Halalkalicoccus jeotgali	N	41	0.0120098352802199
693	Archaea	Halalkalicoccus jeotgali	Q	41	0.0119809758899034
694	Archaea	Halalkalicoccus jeotgali	P	41	0.0117698213507541
695	Archaea	Halalkalicoccus jeotgali	W	41	0.0115572238420891
696	Archaea	Halalkalicoccus jeotgali	R	41	0.0111656981134617
697	Archaea	Halalkalicoccus jeotgali	H	41	0.0102224770399501
698	Archaea	Halalkalicoccus jeotgali	K	41	0.00952744672316053
699	Archaea	Halalkalicoccus jeotgali	S	41	0.00931292525514106
700	Archaea	Halalkalicoccus jeotgali	C	41	0.00384599474951492
701	Bacteria	Caldicellulosiruptor saccharolyticus	K	70	0.0457693314510625
702	Bacteria	Caldicellulosiruptor saccharolyticus	E	70	0.0376695679814515
703	Bacteria	Caldicellulosiruptor saccharolyticus	I	70	0.0311832907952594
704	Bacteria	Caldicellulosiruptor saccharolyticus	N	70	0.0251284322616232
705	Bacteria	Caldicellulosiruptor saccharolyticus	F	70	0.0251249263764105
706	Bacteria	Caldicellulosiruptor saccharolyticus	M	70	0.0221326533474192
707	Bacteria	Caldicellulosiruptor saccharolyticus	Y	70	0.0213894056823388
708	Bacteria	Caldicellulosiruptor saccharolyticus	V	70	0.0175247515496013
709	Bacteria	Caldicellulosiruptor saccharolyticus	D	70	0.0170685969291562
710	Bacteria	Caldicellulosiruptor saccharolyticus	L	70	0.0157741462000879
711	Bacteria	Caldicellulosiruptor saccharolyticus	G	70	0.0148962141114217
712	Bacteria	Caldicellulosiruptor saccharolyticus	Q	70	0.0144833961276329
713	Bacteria	Caldicellulosiruptor saccharolyticus	A	70	0.0144012999822368
714	Bacteria	Caldicellulosiruptor saccharolyticus	T	70	0.0114744701438815
715	Bacteria	Caldicellulosiruptor saccharolyticus	S	70	0.00982972305064991
716	Bacteria	Caldicellulosiruptor saccharolyticus	W	70	0.00875068949075849
717	Bacteria	Caldicellulosiruptor saccharolyticus	P	70	0.00809479679889307
718	Bacteria	Caldicellulosiruptor saccharolyticus	H	70	0.00698255471518189
719	Bacteria	Caldicellulosiruptor saccharolyticus	R	70	0.00678330357226331
720	Bacteria	Caldicellulosiruptor saccharolyticus	C	70	0.00568829875751428
721	Bacteria	Caldicellulosiruptor obsidiansis	K	78	0.0457653367326623
722	Bacteria	Caldicellulosiruptor obsidiansis	E	78	0.0379311128125572
723	Bacteria	Caldicellulosiruptor obsidiansis	I	78	0.0312193088298371
724	Bacteria	Caldicellulosiruptor obsidiansis	F	78	0.0255430708607758
725	Bacteria	Caldicellulosiruptor obsidiansis	N	78	0.0250433267457973
726	Bacteria	Caldicellulosiruptor obsidiansis	M	78	0.0223374929681727
727	Bacteria	Caldicellulosiruptor obsidiansis	Y	78	0.0209892528290995
728	Bacteria	Caldicellulosiruptor obsidiansis	V	78	0.0176791161744722
729	Bacteria	Caldicellulosiruptor obsidiansis	D	78	0.0171231397114401
730	Bacteria	Caldicellulosiruptor obsidiansis	L	78	0.0156390511275644
731	Bacteria	Caldicellulosiruptor obsidiansis	G	78	0.0148997906152331
732	Bacteria	Caldicellulosiruptor obsidiansis	Q	78	0.0147117184650106
733	Bacteria	Caldicellulosiruptor obsidiansis	A	78	0.0144665231572604
734	Bacteria	Caldicellulosiruptor obsidiansis	T	78	0.0112215269454277
735	Bacteria	Caldicellulosiruptor obsidiansis	S	78	0.0099398748145446
736	Bacteria	Caldicellulosiruptor obsidiansis	W	78	0.00851302073938077
737	Bacteria	Caldicellulosiruptor obsidiansis	P	78	0.00809378353062536
738	Bacteria	Caldicellulosiruptor obsidiansis	H	78	0.00685678322463231
739	Bacteria	Caldicellulosiruptor obsidiansis	R	78	0.0067011142690307
740	Bacteria	Caldicellulosiruptor obsidiansis	C	78	0.00565886718431605
741	Bacteria	Caldicellulosiruptor owensensis	K	75	0.0454230629642251
742	Bacteria	Caldicellulosiruptor owensensis	E	75	0.0382579629922067
743	Bacteria	Caldicellulosiruptor owensensis	I	75	0.031230000748024
744	Bacteria	Caldicellulosiruptor owensensis	F	75	0.0249756892209746
745	Bacteria	Caldicellulosiruptor owensensis	N	75	0.0247651343257118
746	Bacteria	Caldicellulosiruptor owensensis	M	75	0.0224102440497464
747	Bacteria	Caldicellulosiruptor owensensis	Y	75	0.0208740244520724
748	Bacteria	Caldicellulosiruptor owensensis	V	75	0.0178559555175079
749	Bacteria	Caldicellulosiruptor owensensis	D	75	0.0171717675437017
750	Bacteria	Caldicellulosiruptor owensensis	L	75	0.0155002571909576
751	Bacteria	Caldicellulosiruptor owensensis	G	75	0.0151069674277118
752	Bacteria	Caldicellulosiruptor owensensis	A	75	0.0147139085360617
753	Bacteria	Caldicellulosiruptor owensensis	Q	75	0.0146626550418201
754	Bacteria	Caldicellulosiruptor owensensis	T	75	0.0112494493712443
755	Bacteria	Caldicellulosiruptor owensensis	S	75	0.00983212864534706
756	Bacteria	Caldicellulosiruptor owensensis	W	75	0.00843189241753036
757	Bacteria	Caldicellulosiruptor owensensis	P	75	0.00803710198891262
758	Bacteria	Caldicellulosiruptor owensensis	H	75	0.00688251313890251
759	Bacteria	Caldicellulosiruptor owensensis	R	75	0.00681232817381491
760	Bacteria	Caldicellulosiruptor owensensis	C	75	0.00577432947962466
761	Archaea	Thermococcus sp	E	82	0.0454086409844837
762	Archaea	Thermococcus sp	K	82	0.0396435259497057
763	Archaea	Thermococcus sp	I	82	0.0264875378990548
764	Archaea	Thermococcus sp	M	82	0.0233747993579454
765	Archaea	Thermococcus sp	F	82	0.0222996923488497
766	Archaea	Thermococcus sp	Y	82	0.0196462011771001
767	Archaea	Thermococcus sp	V	82	0.0192641452648475
768	Archaea	Thermococcus sp	G	82	0.0185058855002675
769	Archaea	Thermococcus sp	A	82	0.0175310995184591
770	Archaea	Thermococcus sp	L	82	0.0171941880684858
771	Archaea	Thermococcus sp	N	82	0.0168848649010166
772	Archaea	Thermococcus sp	D	82	0.0146123149634386
773	Archaea	Thermococcus sp	W	82	0.0119231540930979
774	Archaea	Thermococcus sp	T	82	0.0109634162653826
775	Archaea	Thermococcus sp	P	82	0.0104818753344034
776	Archaea	Thermococcus sp	Q	82	0.00945525682182986
777	Archaea	Thermococcus sp	R	82	0.00874743624041377
778	Archaea	Thermococcus sp	S	82	0.00827787809880507
779	Archaea	Thermococcus sp	H	82	0.00815609951845907
780	Archaea	Thermococcus sp	C	82	0.0030556112894596
781	Bacteria	Calditerrivibrio nitroreducens	K	55	0.0452168831791799
782	Bacteria	Calditerrivibrio nitroreducens	E	55	0.0346616256099635
783	Bacteria	Calditerrivibrio nitroreducens	I	55	0.032569180072418
784	Bacteria	Calditerrivibrio nitroreducens	N	55	0.0269510473856423
785	Bacteria	Calditerrivibrio nitroreducens	F	55	0.026860197892001
786	Bacteria	Calditerrivibrio nitroreducens	M	55	0.0234435301351404
787	Bacteria	Calditerrivibrio nitroreducens	Y	55	0.0212747710229362
788	Bacteria	Calditerrivibrio nitroreducens	D	55	0.0195260999693292
789	Bacteria	Calditerrivibrio nitroreducens	V	55	0.0164488459207124
790	Bacteria	Calditerrivibrio nitroreducens	G	55	0.0158714065391285
791	Bacteria	Calditerrivibrio nitroreducens	L	55	0.0158424558338215
792	Bacteria	Calditerrivibrio nitroreducens	A	55	0.0138643595256057
793	Bacteria	Calditerrivibrio nitroreducens	T	55	0.0114928243435942
794	Bacteria	Calditerrivibrio nitroreducens	Q	55	0.0112173686788739
795	Bacteria	Calditerrivibrio nitroreducens	S	55	0.0102548485769093
796	Bacteria	Calditerrivibrio nitroreducens	P	55	0.00803581941155693
797	Bacteria	Calditerrivibrio nitroreducens	H	55	0.00739442198644962
798	Bacteria	Calditerrivibrio nitroreducens	W	55	0.00661965750467693
799	Bacteria	Calditerrivibrio nitroreducens	R	55	0.00629235706225201
800	Bacteria	Calditerrivibrio nitroreducens	C	55	0.00465367446228002
801	Archaea	Natronorubrum bangense	E	45	0.0451597894028871
802	Archaea	Natronorubrum bangense	D	45	0.0283927706141467
803	Archaea	Natronorubrum bangense	A	45	0.0255768912549531
804	Archaea	Natronorubrum bangense	V	45	0.0212645523921704
805	Archaea	Natronorubrum bangense	G	45	0.0199992526969633
806	Archaea	Natronorubrum bangense	M	45	0.0179735276795707
807	Archaea	Natronorubrum bangense	T	45	0.0169486549434986
808	Archaea	Natronorubrum bangense	F	45	0.0161421904163723
809	Archaea	Natronorubrum bangense	I	45	0.0158330382672534
810	Archaea	Natronorubrum bangense	L	45	0.0148570960871569
811	Archaea	Natronorubrum bangense	Q	45	0.0138784849676436
812	Archaea	Natronorubrum bangense	Y	45	0.0136093669097774
813	Archaea	Natronorubrum bangense	N	45	0.0121685844479121
814	Archaea	Natronorubrum bangense	P	45	0.0113025136071428
815	Archaea	Natronorubrum bangense	W	45	0.0112673725714875
816	Archaea	Natronorubrum bangense	H	45	0.0105543209239512
817	Archaea	Natronorubrum bangense	R	45	0.0102054312324035
818	Archaea	Natronorubrum bangense	K	45	0.00960506813802331
819	Archaea	Natronorubrum bangense	S	45	0.00953389642024052
820	Archaea	Natronorubrum bangense	C	45	0.0039500303369447
821	Archaea	Archaeoglobus fulgidus	E	80	0.0451391390967086
822	Archaea	Archaeoglobus fulgidus	K	80	0.0350507598075578
823	Archaea	Archaeoglobus fulgidus	M	80	0.0253678938035592
824	Archaea	Archaeoglobus fulgidus	I	80	0.0243091320555661
825	Archaea	Archaeoglobus fulgidus	F	80	0.0225490819433553
826	Archaea	Archaeoglobus fulgidus	V	80	0.0214159054461706
827	Archaea	Archaeoglobus fulgidus	A	80	0.0193233438597235
828	Archaea	Archaeoglobus fulgidus	Y	80	0.0183448841037379
829	Archaea	Archaeoglobus fulgidus	G	80	0.0179167638061731
830	Archaea	Archaeoglobus fulgidus	D	80	0.0166340513414671
831	Archaea	Archaeoglobus fulgidus	N	80	0.0161731979738465
832	Archaea	Archaeoglobus fulgidus	L	80	0.0158435123761618
833	Archaea	Archaeoglobus fulgidus	W	80	0.0104543303025807
834	Archaea	Archaeoglobus fulgidus	T	80	0.0103812107468085
835	Archaea	Archaeoglobus fulgidus	R	80	0.00966967858009123
836	Archaea	Archaeoglobus fulgidus	P	80	0.00957159711478004
837	Archaea	Archaeoglobus fulgidus	S	80	0.00917350175557581
838	Archaea	Archaeoglobus fulgidus	Q	80	0.00896438689075868
839	Archaea	Archaeoglobus fulgidus	H	80	0.00742711004669761
840	Archaea	Archaeoglobus fulgidus	C	80	0.0057478329059195
841	Archaea	Natronomonas gomsonensis	E	40	0.0451116923968684
842	Archaea	Natronomonas gomsonensis	D	40	0.0273260711584836
843	Archaea	Natronomonas gomsonensis	A	40	0.0262047013998239
844	Archaea	Natronomonas gomsonensis	V	40	0.0223114815833535
845	Archaea	Natronomonas gomsonensis	G	40	0.0213887109547342
846	Archaea	Natronomonas gomsonensis	M	40	0.0178148496153853
847	Archaea	Natronomonas gomsonensis	F	40	0.0171512116239102
848	Archaea	Natronomonas gomsonensis	T	40	0.0159270810450591
849	Archaea	Natronomonas gomsonensis	L	40	0.0148146336330626
850	Archaea	Natronomonas gomsonensis	I	40	0.0139044004398409
851	Archaea	Natronomonas gomsonensis	Y	40	0.0138727107258298
852	Archaea	Natronomonas gomsonensis	Q	40	0.012495131167726
853	Archaea	Natronomonas gomsonensis	N	40	0.0123779099925975
854	Archaea	Natronomonas gomsonensis	P	40	0.0115377479873955
855	Archaea	Natronomonas gomsonensis	W	40	0.0110114064510412
856	Archaea	Natronomonas gomsonensis	R	40	0.010610054684755
857	Archaea	Natronomonas gomsonensis	K	40	0.0101839357148
858	Archaea	Natronomonas gomsonensis	H	40	0.00987565325422596
859	Archaea	Natronomonas gomsonensis	S	40	0.00927585619146248
860	Archaea	Natronomonas gomsonensis	C	40	0.0038318402247693
861	Bacteria	Thermoanaerobacter kivui	K	66	0.0451103438791537
862	Bacteria	Thermoanaerobacter kivui	E	66	0.0386923761752763
863	Bacteria	Thermoanaerobacter kivui	I	66	0.0314555451810354
864	Bacteria	Thermoanaerobacter kivui	M	66	0.0257862318053837
865	Bacteria	Thermoanaerobacter kivui	N	66	0.0245615558885053
866	Bacteria	Thermoanaerobacter kivui	F	66	0.0215773130957809
867	Bacteria	Thermoanaerobacter kivui	Y	66	0.0204098176738396
868	Bacteria	Thermoanaerobacter kivui	V	66	0.0180762744374235
869	Bacteria	Thermoanaerobacter kivui	D	66	0.0173046996576408
870	Bacteria	Thermoanaerobacter kivui	G	66	0.0166695618816002
871	Bacteria	Thermoanaerobacter kivui	A	66	0.0156728841407364
872	Bacteria	Thermoanaerobacter kivui	L	66	0.0156230623170888
873	Bacteria	Thermoanaerobacter kivui	Q	66	0.0127165077917472
874	Bacteria	Thermoanaerobacter kivui	T	66	0.0117169348359499
875	Bacteria	Thermoanaerobacter kivui	S	66	0.00901521676715475
876	Bacteria	Thermoanaerobacter kivui	P	66	0.00857490282934879
877	Bacteria	Thermoanaerobacter kivui	W	66	0.00756374901381741
878	Bacteria	Thermoanaerobacter kivui	H	66	0.00728725598766638
879	Bacteria	Thermoanaerobacter kivui	R	66	0.00664548334406976
880	Bacteria	Thermoanaerobacter kivui	C	66	0.00455706830535832
881	Bacteria	Caldicellulosiruptor hydrothermalis	K	65	0.0450809233832689
882	Bacteria	Caldicellulosiruptor hydrothermalis	E	65	0.0376521312078733
883	Bacteria	Caldicellulosiruptor hydrothermalis	I	65	0.0308944000929411
884	Bacteria	Caldicellulosiruptor hydrothermalis	F	65	0.0253274773912948
885	Bacteria	Caldicellulosiruptor hydrothermalis	N	65	0.0244080181235232
886	Bacteria	Caldicellulosiruptor hydrothermalis	M	65	0.0227957654909693
887	Bacteria	Caldicellulosiruptor hydrothermalis	Y	65	0.020879463703599
888	Bacteria	Caldicellulosiruptor hydrothermalis	V	65	0.0177448326876605
889	Bacteria	Caldicellulosiruptor hydrothermalis	D	65	0.0171677079893231
890	Bacteria	Caldicellulosiruptor hydrothermalis	L	65	0.0158150243747088
891	Bacteria	Caldicellulosiruptor hydrothermalis	G	65	0.0149474585999603
892	Bacteria	Caldicellulosiruptor hydrothermalis	A	65	0.0149279604577676
893	Bacteria	Caldicellulosiruptor hydrothermalis	Q	65	0.014839914159429
894	Bacteria	Caldicellulosiruptor hydrothermalis	T	65	0.0112129550531263
895	Bacteria	Caldicellulosiruptor hydrothermalis	S	65	0.0098587481461532
896	Bacteria	Caldicellulosiruptor hydrothermalis	W	65	0.00875100994283388
897	Bacteria	Caldicellulosiruptor hydrothermalis	P	65	0.0082955455275527
898	Bacteria	Caldicellulosiruptor hydrothermalis	H	65	0.00700470758270564
899	Bacteria	Caldicellulosiruptor hydrothermalis	R	65	0.00669151867373637
900	Bacteria	Caldicellulosiruptor hydrothermalis	C	65	0.00558743637207817
901	Bacteria	Caldicellulosiruptor kronotskyensis	K	70	0.0450633921268529
902	Bacteria	Caldicellulosiruptor kronotskyensis	E	70	0.0373084949356136
903	Bacteria	Caldicellulosiruptor kronotskyensis	I	70	0.0311659708585211
904	Bacteria	Caldicellulosiruptor kronotskyensis	F	70	0.0253160136881067
905	Bacteria	Caldicellulosiruptor kronotskyensis	N	70	0.0252899726687665
906	Bacteria	Caldicellulosiruptor kronotskyensis	M	70	0.0222437652473127
907	Bacteria	Caldicellulosiruptor kronotskyensis	Y	70	0.0215110656576955
908	Bacteria	Caldicellulosiruptor kronotskyensis	V	70	0.0175859738335103
909	Bacteria	Caldicellulosiruptor kronotskyensis	D	70	0.0172790054540153
910	Bacteria	Caldicellulosiruptor kronotskyensis	L	70	0.0155399782912593
911	Bacteria	Caldicellulosiruptor kronotskyensis	G	70	0.0150008108226476
912	Bacteria	Caldicellulosiruptor kronotskyensis	Q	70	0.0146232160422149
913	Bacteria	Caldicellulosiruptor kronotskyensis	A	70	0.014482949642587
914	Bacteria	Caldicellulosiruptor kronotskyensis	T	70	0.0114962222766716
915	Bacteria	Caldicellulosiruptor kronotskyensis	S	70	0.00997449952909157
916	Bacteria	Caldicellulosiruptor kronotskyensis	W	70	0.00934399121233966
917	Bacteria	Caldicellulosiruptor kronotskyensis	P	70	0.00817244126270535
918	Bacteria	Caldicellulosiruptor kronotskyensis	H	70	0.00687601278850786
919	Bacteria	Caldicellulosiruptor kronotskyensis	R	70	0.00661777268005096
920	Bacteria	Caldicellulosiruptor kronotskyensis	C	70	0.00567694221616177
921	Archaea	Thermococcus litoralis	E	88	0.0450073164381963
922	Archaea	Thermococcus litoralis	K	88	0.0402463948961485
923	Archaea	Thermococcus litoralis	I	88	0.026860355278658
924	Archaea	Thermococcus litoralis	M	88	0.023152262709506
925	Archaea	Thermococcus litoralis	F	88	0.0227677382480647
926	Archaea	Thermococcus litoralis	Y	88	0.0198815604810596
927	Archaea	Thermococcus litoralis	V	88	0.0188648897746417
928	Archaea	Thermococcus litoralis	G	88	0.0179241514278276
929	Archaea	Thermococcus litoralis	N	88	0.0173836476858211
930	Archaea	Thermococcus litoralis	L	88	0.017334023582172
931	Archaea	Thermococcus litoralis	A	88	0.0172366456300366
932	Archaea	Thermococcus litoralis	D	88	0.0146308814537518
933	Archaea	Thermococcus litoralis	W	88	0.0119591596120642
934	Archaea	Thermococcus litoralis	T	88	0.0110823839918128
935	Archaea	Thermococcus litoralis	P	88	0.0104124585925507
936	Archaea	Thermococcus litoralis	Q	88	0.00970886860036088
937	Archaea	Thermococcus litoralis	R	88	0.00855230280777667
938	Archaea	Thermococcus litoralis	S	88	0.00844557357982798
939	Archaea	Thermococcus litoralis	H	88	0.00796803509496408
940	Archaea	Thermococcus litoralis	C	88	0.00320711355291625
941	Archaea	Pyrococcus furiosus	E	100	0.0449349384807869
942	Archaea	Pyrococcus furiosus	K	100	0.0405681300637092
943	Archaea	Pyrococcus furiosus	I	100	0.029098677946207
944	Archaea	Pyrococcus furiosus	M	100	0.0224369321185957
945	Archaea	Pyrococcus furiosus	F	100	0.0218794115234883
946	Archaea	Pyrococcus furiosus	Y	100	0.0199651702313667
947	Archaea	Pyrococcus furiosus	V	100	0.0196676514161372
948	Archaea	Pyrococcus furiosus	G	100	0.0179405590561761
949	Archaea	Pyrococcus furiosus	N	100	0.0172944808078552
950	Archaea	Pyrococcus furiosus	L	100	0.016827117429484
951	Archaea	Pyrococcus furiosus	A	100	0.0164843745910207
952	Archaea	Pyrococcus furiosus	D	100	0.0146409503384967
953	Archaea	Pyrococcus furiosus	W	100	0.0120909552535192
954	Archaea	Pyrococcus furiosus	T	100	0.0110492031556189
955	Archaea	Pyrococcus furiosus	P	100	0.0106823214494488
956	Archaea	Pyrococcus furiosus	R	100	0.00888077667824751
957	Archaea	Pyrococcus furiosus	Q	100	0.00868911988525022
958	Archaea	Pyrococcus furiosus	S	100	0.00818336698233326
959	Archaea	Pyrococcus furiosus	H	100	0.00752958174613007
960	Archaea	Pyrococcus furiosus	C	100	0.00294377854130277
961	Archaea	Geoglobus ahangari	E	88	0.0448718645788024
962	Archaea	Geoglobus ahangari	K	88	0.0297140060896042
963	Archaea	Geoglobus ahangari	M	88	0.0265332753371031
964	Archaea	Geoglobus ahangari	I	88	0.0239578802377845
965	Archaea	Geoglobus ahangari	V	88	0.0224472596781209
966	Archaea	Geoglobus ahangari	F	88	0.0220657532260403
967	Archaea	Geoglobus ahangari	G	88	0.0185891510801798
968	Archaea	Geoglobus ahangari	Y	88	0.0185596998695085
969	Archaea	Geoglobus ahangari	A	88	0.018502609830361
970	Archaea	Geoglobus ahangari	D	88	0.0170889517181383
971	Archaea	Geoglobus ahangari	L	88	0.0155127833357498
972	Archaea	Geoglobus ahangari	N	88	0.0153726257793243
973	Archaea	Geoglobus ahangari	R	88	0.0111881373544053
974	Archaea	Geoglobus ahangari	T	88	0.0104515550239234
975	Archaea	Geoglobus ahangari	W	88	0.00972886762360447
976	Archaea	Geoglobus ahangari	S	88	0.00968567251461988
977	Archaea	Geoglobus ahangari	P	88	0.00945836958097724
978	Archaea	Geoglobus ahangari	H	88	0.00837411193272437
979	Archaea	Geoglobus ahangari	Q	88	0.00832880237784544
980	Archaea	Geoglobus ahangari	C	88	0.00495414673046252
981	Bacteria	Thermotoga petrophila	E	80	0.0448548972397785
982	Bacteria	Thermotoga petrophila	K	80	0.0381731477733844
983	Bacteria	Thermotoga petrophila	F	80	0.0260100459748643
984	Bacteria	Thermotoga petrophila	I	80	0.0240321581895105
985	Bacteria	Thermotoga petrophila	M	80	0.0237986515423546
986	Bacteria	Thermotoga petrophila	V	80	0.0215232589917356
987	Bacteria	Thermotoga petrophila	N	80	0.0182299504274036
988	Bacteria	Thermotoga petrophila	Y	80	0.0179722282760983
989	Bacteria	Thermotoga petrophila	G	80	0.0173088964302888
990	Bacteria	Thermotoga petrophila	L	80	0.0166908245148539
991	Bacteria	Thermotoga petrophila	D	80	0.0166867885974957
992	Bacteria	Thermotoga petrophila	A	80	0.0144864929377212
993	Bacteria	Thermotoga petrophila	T	80	0.0113782600122461
994	Bacteria	Thermotoga petrophila	W	80	0.0110128653514189
995	Bacteria	Thermotoga petrophila	Q	80	0.00998803062223468
996	Bacteria	Thermotoga petrophila	P	80	0.0099296539604457
997	Bacteria	Thermotoga petrophila	S	80	0.0093592923537816
998	Bacteria	Thermotoga petrophila	R	80	0.00913414582115351
999	Bacteria	Thermotoga petrophila	H	80	0.00796517118631755
1000	Bacteria	Thermotoga petrophila	C	80	0.00351643713828091
1001	Bacteria	Thermotoga maritima	E	80	0.04464592383069
1002	Bacteria	Thermotoga maritima	K	80	0.0380383540424959
1003	Bacteria	Thermotoga maritima	F	80	0.0259984173485537
1004	Bacteria	Thermotoga maritima	I	80	0.0240057918308247
1005	Bacteria	Thermotoga maritima	M	80	0.0239468633195272
1006	Bacteria	Thermotoga maritima	V	80	0.0215855136882513
1007	Bacteria	Thermotoga maritima	N	80	0.0180556958615348
1008	Bacteria	Thermotoga maritima	Y	80	0.0179412061824427
1009	Bacteria	Thermotoga maritima	G	80	0.0172542681078897
1010	Bacteria	Thermotoga maritima	L	80	0.016758146165157
1011	Bacteria	Thermotoga maritima	D	80	0.0165656463615853
1012	Bacteria	Thermotoga maritima	A	80	0.014678250328316
1013	Bacteria	Thermotoga maritima	T	80	0.0113189042664242
1014	Bacteria	Thermotoga maritima	W	80	0.0110785601239182
1015	Bacteria	Thermotoga maritima	Q	80	0.0100607805502239
1016	Bacteria	Thermotoga maritima	P	80	0.00995807657339125
1017	Bacteria	Thermotoga maritima	S	80	0.00937973532680069
1018	Bacteria	Thermotoga maritima	R	80	0.00917516920901101
1019	Bacteria	Thermotoga maritima	H	80	0.00790231336498636
1020	Bacteria	Thermotoga maritima	C	80	0.0034582617772839
1021	Bacteria	Hydrogenimonas thermophila	K	55	0.0446321956639116
1022	Bacteria	Hydrogenimonas thermophila	E	55	0.0377493302737052
1023	Bacteria	Hydrogenimonas thermophila	I	55	0.0293710456729105
1024	Bacteria	Hydrogenimonas thermophila	N	55	0.0257137257548698
1025	Bacteria	Hydrogenimonas thermophila	M	55	0.0245916746272376
1026	Bacteria	Hydrogenimonas thermophila	F	55	0.0244073701042489
1027	Bacteria	Hydrogenimonas thermophila	Y	55	0.0197536808987831
1028	Bacteria	Hydrogenimonas thermophila	D	55	0.0192719365646329
1029	Bacteria	Hydrogenimonas thermophila	A	55	0.0160948467417037
1030	Bacteria	Hydrogenimonas thermophila	L	55	0.0159557530700115
1031	Bacteria	Hydrogenimonas thermophila	V	55	0.0153508145740748
1032	Bacteria	Hydrogenimonas thermophila	G	55	0.0144997040744279
1033	Bacteria	Hydrogenimonas thermophila	Q	55	0.0143452516924866
1034	Bacteria	Hydrogenimonas thermophila	T	55	0.0119551335299248
1035	Bacteria	Hydrogenimonas thermophila	S	55	0.0103576113441597
1036	Bacteria	Hydrogenimonas thermophila	H	55	0.00892643913278232
1037	Bacteria	Hydrogenimonas thermophila	W	55	0.00843387880549902
1038	Bacteria	Hydrogenimonas thermophila	P	55	0.00820641846990904
1039	Bacteria	Hydrogenimonas thermophila	R	55	0.00642902631833977
1040	Bacteria	Hydrogenimonas thermophila	C	55	0.00455374942891556
1041	Archaea	Halorhabdus tiamatea	E	45	0.0445896804807202
1042	Archaea	Halorhabdus tiamatea	D	45	0.0288365595689483
1043	Archaea	Halorhabdus tiamatea	A	45	0.0260299563183219
1044	Archaea	Halorhabdus tiamatea	V	45	0.0217296946717222
1045	Archaea	Halorhabdus tiamatea	G	45	0.0204203530011752
1046	Archaea	Halorhabdus tiamatea	M	45	0.0171955032262356
1047	Archaea	Halorhabdus tiamatea	T	45	0.0164964855096565
1048	Archaea	Halorhabdus tiamatea	F	45	0.0163434887691523
1049	Archaea	Halorhabdus tiamatea	I	45	0.0147431206900375
1050	Archaea	Halorhabdus tiamatea	L	45	0.0146705026718996
1051	Archaea	Halorhabdus tiamatea	Y	45	0.0138589547440076
1052	Archaea	Halorhabdus tiamatea	Q	45	0.013734783476352
1053	Archaea	Halorhabdus tiamatea	N	45	0.0121937293509834
1054	Archaea	Halorhabdus tiamatea	W	45	0.0119614625601455
1055	Archaea	Halorhabdus tiamatea	P	45	0.0114434355528947
1056	Archaea	Halorhabdus tiamatea	R	45	0.0107452493403401
1057	Archaea	Halorhabdus tiamatea	H	45	0.0102286081731302
1058	Archaea	Halorhabdus tiamatea	K	45	0.00955287256923657
1059	Archaea	Halorhabdus tiamatea	S	45	0.00928346526530522
1060	Archaea	Halorhabdus tiamatea	C	45	0.00321237721457239
1061	Archaea	Pyrococcus sp	E	93	0.0445312879175362
1062	Archaea	Pyrococcus sp	K	93	0.0393185017043058
1063	Archaea	Pyrococcus sp	I	93	0.0288188831352755
1064	Archaea	Pyrococcus sp	M	93	0.0236381421013922
1065	Archaea	Pyrococcus sp	F	93	0.0217312983711093
1066	Archaea	Pyrococcus sp	V	93	0.0200857939675417
1067	Archaea	Pyrococcus sp	Y	93	0.0190777708502115
1068	Archaea	Pyrococcus sp	G	93	0.0181388159835132
1069	Archaea	Pyrococcus sp	A	93	0.0169805227533218
1070	Archaea	Pyrococcus sp	L	93	0.0166725156896932
1071	Archaea	Pyrococcus sp	N	93	0.0166473151117599
1072	Archaea	Pyrococcus sp	D	93	0.0151626588414205
1073	Archaea	Pyrococcus sp	W	93	0.0120365427047127
1074	Archaea	Pyrococcus sp	T	93	0.0110000522678653
1075	Archaea	Pyrococcus sp	P	93	0.010738246263781
1076	Archaea	Pyrococcus sp	R	93	0.00932514719004223
1077	Archaea	Pyrococcus sp	Q	93	0.00854299591937308
1078	Archaea	Pyrococcus sp	S	93	0.00801316154628257
1079	Archaea	Pyrococcus sp	H	93	0.00771044349283744
1080	Archaea	Pyrococcus sp	C	93	0.00271139551467047
1081	Archaea	Pyrococcus yayanosii	E	98	0.0444965474595486
1082	Archaea	Pyrococcus yayanosii	K	98	0.0335472801462701
1083	Archaea	Pyrococcus yayanosii	I	98	0.024790601862985
1084	Archaea	Pyrococcus yayanosii	M	98	0.024018917402407
1085	Archaea	Pyrococcus yayanosii	F	98	0.0214223550562827
1086	Archaea	Pyrococcus yayanosii	V	98	0.0206718235291872
1087	Archaea	Pyrococcus yayanosii	G	98	0.0191316355002844
1088	Archaea	Pyrococcus yayanosii	A	98	0.0188720746924395
1089	Archaea	Pyrococcus yayanosii	Y	98	0.0183152595035518
1090	Archaea	Pyrococcus yayanosii	L	98	0.0176310495799314
1091	Archaea	Pyrococcus yayanosii	D	98	0.0151544068717452
1092	Archaea	Pyrococcus yayanosii	N	98	0.0146060210473279
1093	Archaea	Pyrococcus yayanosii	W	98	0.0124016627159985
1094	Archaea	Pyrococcus yayanosii	P	98	0.0110170203182674
1095	Archaea	Pyrococcus yayanosii	R	98	0.0109995254108759
1096	Archaea	Pyrococcus yayanosii	T	98	0.0108796057729377
1097	Archaea	Pyrococcus yayanosii	Q	98	0.00842427504284662
1098	Archaea	Pyrococcus yayanosii	H	98	0.00814372034613197
1099	Archaea	Pyrococcus yayanosii	S	98	0.00758133859580148
1100	Archaea	Pyrococcus yayanosii	C	98	0.00313667785068383
1101	Bacteria	Caldimicrobium thiodismutans	E	75	0.0444748256383653
1102	Bacteria	Caldimicrobium thiodismutans	K	75	0.0438768084615828
1103	Bacteria	Caldimicrobium thiodismutans	F	75	0.0281239192460661
1104	Bacteria	Caldimicrobium thiodismutans	I	75	0.0256420879205334
1105	Bacteria	Caldimicrobium thiodismutans	L	75	0.0208303312390724
1106	Bacteria	Caldimicrobium thiodismutans	Y	75	0.0188357398120929
1107	Bacteria	Caldimicrobium thiodismutans	M	75	0.0172506340423079
1108	Bacteria	Caldimicrobium thiodismutans	N	75	0.0165616534094184
1109	Bacteria	Caldimicrobium thiodismutans	G	75	0.0165233767075912
1110	Bacteria	Caldimicrobium thiodismutans	A	75	0.0152116116202663
1111	Bacteria	Caldimicrobium thiodismutans	V	75	0.0146180975848752
1112	Bacteria	Caldimicrobium thiodismutans	D	75	0.0135796731800104
1113	Bacteria	Caldimicrobium thiodismutans	Q	75	0.0130663150613868
1114	Bacteria	Caldimicrobium thiodismutans	P	75	0.0111326661479048
1115	Bacteria	Caldimicrobium thiodismutans	T	75	0.0106431746786558
1116	Bacteria	Caldimicrobium thiodismutans	W	75	0.00947460948757853
1117	Bacteria	Caldimicrobium thiodismutans	S	75	0.00906572424923627
1118	Bacteria	Caldimicrobium thiodismutans	R	75	0.00800718581282303
1119	Bacteria	Caldimicrobium thiodismutans	H	75	0.00783816790593118
1120	Bacteria	Caldimicrobium thiodismutans	C	75	0.00505972966741599
1121	Archaea	Pyrococcus horikoshii	E	98	0.044437883133682
1122	Archaea	Pyrococcus horikoshii	K	98	0.0406829387173575
1123	Archaea	Pyrococcus horikoshii	I	98	0.0294102943841429
1124	Archaea	Pyrococcus horikoshii	M	98	0.0232420373807247
1125	Archaea	Pyrococcus horikoshii	F	98	0.0217826144011398
1126	Archaea	Pyrococcus horikoshii	Y	98	0.0196923682582532
1127	Archaea	Pyrococcus horikoshii	V	98	0.0195222428434846
1128	Archaea	Pyrococcus horikoshii	G	98	0.0179653375325722
1129	Archaea	Pyrococcus horikoshii	N	98	0.0172656206062651
1130	Archaea	Pyrococcus horikoshii	L	98	0.0170034806191378
1131	Archaea	Pyrococcus horikoshii	A	98	0.0160250642071125
1132	Archaea	Pyrococcus horikoshii	D	98	0.0150803916790082
1133	Archaea	Pyrococcus horikoshii	W	98	0.0119603321897906
1134	Archaea	Pyrococcus horikoshii	T	98	0.0107211817858013
1135	Archaea	Pyrococcus horikoshii	P	98	0.0105463697204882
1136	Archaea	Pyrococcus horikoshii	R	98	0.00931424929231577
1137	Archaea	Pyrococcus horikoshii	S	98	0.00831536783957908
1138	Archaea	Pyrococcus horikoshii	Q	98	0.00829537146392216
1139	Archaea	Pyrococcus horikoshii	H	98	0.00732523480119228
1140	Archaea	Pyrococcus horikoshii	C	98	0.00272106930618825
1141	Archaea	Pyrococcus abyssi	E	96	0.044398668643109
1142	Archaea	Pyrococcus abyssi	K	96	0.0391182045325354
1143	Archaea	Pyrococcus abyssi	I	96	0.0283617035665523
1144	Archaea	Pyrococcus abyssi	M	96	0.0237264467356716
1145	Archaea	Pyrococcus abyssi	F	96	0.0217661498306559
1146	Archaea	Pyrococcus abyssi	V	96	0.0201668400013891
1147	Archaea	Pyrococcus abyssi	Y	96	0.0191917179512019
1148	Archaea	Pyrococcus abyssi	G	96	0.0180859094406802
1149	Archaea	Pyrococcus abyssi	L	96	0.0171308929997752
1150	Archaea	Pyrococcus abyssi	N	96	0.0166584111816432
1151	Archaea	Pyrococcus abyssi	A	96	0.016641961137685
1152	Archaea	Pyrococcus abyssi	D	96	0.0154057707972727
1153	Archaea	Pyrococcus abyssi	W	96	0.0118604816938427
1154	Archaea	Pyrococcus abyssi	P	96	0.0105741796454467
1155	Archaea	Pyrococcus abyssi	T	96	0.0104869030233353
1156	Archaea	Pyrococcus abyssi	R	96	0.00957849504031175
1157	Archaea	Pyrococcus abyssi	Q	96	0.00832463613416656
1158	Archaea	Pyrococcus abyssi	S	96	0.00828046471983443
1159	Archaea	Pyrococcus abyssi	H	96	0.00748385610963772
1160	Archaea	Pyrococcus abyssi	C	96	0.00273253507971874
1161	Archaea	Thermococcus sibiricus	E	78	0.044385697643158
1162	Archaea	Thermococcus sibiricus	K	78	0.0410897033784389
1163	Archaea	Thermococcus sibiricus	I	78	0.0283406517907817
1164	Archaea	Thermococcus sibiricus	M	78	0.0237297248857424
1165	Archaea	Thermococcus sibiricus	F	78	0.0225315888520477
1166	Archaea	Thermococcus sibiricus	Y	78	0.0196487140424769
1167	Archaea	Thermococcus sibiricus	V	78	0.0186548973922394
1168	Archaea	Thermococcus sibiricus	N	78	0.0182812079935478
1169	Archaea	Thermococcus sibiricus	G	78	0.0179209606595573
1170	Archaea	Thermococcus sibiricus	L	78	0.0170063028347821
1171	Archaea	Thermococcus sibiricus	A	78	0.0167582220629089
1172	Archaea	Thermococcus sibiricus	D	78	0.015137557128775
1173	Archaea	Thermococcus sibiricus	W	78	0.0117895868805449
1174	Archaea	Thermococcus sibiricus	T	78	0.0112805806971951
1175	Archaea	Thermococcus sibiricus	P	78	0.0102392687516803
1176	Archaea	Thermococcus sibiricus	Q	78	0.00996146608119007
1177	Archaea	Thermococcus sibiricus	H	78	0.00828389640648804
1178	Archaea	Thermococcus sibiricus	S	78	0.00824655733787376
1179	Archaea	Thermococcus sibiricus	R	78	0.00812020192968307
1180	Archaea	Thermococcus sibiricus	C	78	0.00301371090599516
1181	Archaea	Palaeococcus pacificus	E	80	0.0443090836547413
1182	Archaea	Palaeococcus pacificus	K	80	0.0409549142173161
1183	Archaea	Palaeococcus pacificus	I	80	0.027367114421244
1184	Archaea	Palaeococcus pacificus	M	80	0.0244997118411136
1185	Archaea	Palaeococcus pacificus	F	80	0.0227326328855788
1186	Archaea	Palaeococcus pacificus	Y	80	0.0195141197854325
1187	Archaea	Palaeococcus pacificus	V	80	0.018895243161768
1188	Archaea	Palaeococcus pacificus	G	80	0.0180759852817307
1189	Archaea	Palaeococcus pacificus	A	80	0.0178764906680853
1190	Archaea	Palaeococcus pacificus	L	80	0.0174077522129125
1191	Archaea	Palaeococcus pacificus	N	80	0.0170829454271401
1192	Archaea	Palaeococcus pacificus	D	80	0.0153643362740317
1193	Archaea	Palaeococcus pacificus	W	80	0.011570687591435
1194	Archaea	Palaeococcus pacificus	T	80	0.0108325575209469
1195	Archaea	Palaeococcus pacificus	P	80	0.00997473068227158
1196	Archaea	Palaeococcus pacificus	Q	80	0.00981779491953717
1197	Archaea	Palaeococcus pacificus	S	80	0.0082525749582539
1198	Archaea	Palaeococcus pacificus	H	80	0.00812962716673316
1199	Archaea	Palaeococcus pacificus	R	80	0.00804303172703226
1200	Archaea	Palaeococcus pacificus	C	80	0.00290641486013211
1201	Archaea	Natronomonas pharaonis	E	45	0.0442626850153505
1202	Archaea	Natronomonas pharaonis	D	45	0.0291786413734703
1203	Archaea	Natronomonas pharaonis	A	45	0.028480593618503
1204	Archaea	Natronomonas pharaonis	V	45	0.0222285092838717
1205	Archaea	Natronomonas pharaonis	G	45	0.0209944605741974
1206	Archaea	Natronomonas pharaonis	M	45	0.0173012035193377
1207	Archaea	Natronomonas pharaonis	F	45	0.016278653470785
1208	Archaea	Natronomonas pharaonis	T	45	0.0159427077713804
1209	Archaea	Natronomonas pharaonis	L	45	0.0146058727558664
1210	Archaea	Natronomonas pharaonis	I	45	0.0140075461087516
1211	Archaea	Natronomonas pharaonis	Y	45	0.0132226510774784
1212	Archaea	Natronomonas pharaonis	Q	45	0.0129431050210395
1213	Archaea	Natronomonas pharaonis	P	45	0.011500622848231
1214	Archaea	Natronomonas pharaonis	N	45	0.0110733342488058
1215	Archaea	Natronomonas pharaonis	R	45	0.0106225457981449
1216	Archaea	Natronomonas pharaonis	W	45	0.0105920981648047
1217	Archaea	Natronomonas pharaonis	H	45	0.00986564624182205
1218	Archaea	Natronomonas pharaonis	K	45	0.00948065737462114
1219	Archaea	Natronomonas pharaonis	S	45	0.0087770922632768
1220	Archaea	Natronomonas pharaonis	C	45	0.00383701484046258
1221	Bacteria	Thermotoga neapolitana	E	80	0.0442342775004086
1222	Bacteria	Thermotoga neapolitana	K	80	0.0369237362468775
1223	Bacteria	Thermotoga neapolitana	F	80	0.0260529747432806
1224	Bacteria	Thermotoga neapolitana	M	80	0.024579693904436
1225	Bacteria	Thermotoga neapolitana	I	80	0.0236097353819747
1226	Bacteria	Thermotoga neapolitana	V	80	0.0217194279634873
1227	Bacteria	Thermotoga neapolitana	Y	80	0.0178302833835266
1228	Bacteria	Thermotoga neapolitana	G	80	0.0173800447570546
1229	Bacteria	Thermotoga neapolitana	N	80	0.0173800447570546
1230	Bacteria	Thermotoga neapolitana	L	80	0.016863382036924
1231	Bacteria	Thermotoga neapolitana	D	80	0.0165732282554198
1232	Bacteria	Thermotoga neapolitana	A	80	0.0146302540346384
1233	Bacteria	Thermotoga neapolitana	T	80	0.0114198024953225
1234	Bacteria	Thermotoga neapolitana	W	80	0.0110975483673013
1235	Bacteria	Thermotoga neapolitana	Q	80	0.00993609946605034
1236	Bacteria	Thermotoga neapolitana	P	80	0.00992692793847406
1237	Bacteria	Thermotoga neapolitana	R	80	0.0095886931184639
1238	Bacteria	Thermotoga neapolitana	S	80	0.00951059617152646
1239	Bacteria	Thermotoga neapolitana	H	80	0.00798423164277067
1240	Bacteria	Thermotoga neapolitana	C	80	0.00350435730937397
1241	Archaea	Thermococcus kodakarensis	E	85	0.0441590415356695
1242	Archaea	Thermococcus kodakarensis	K	85	0.0343071560463346
1243	Archaea	Thermococcus kodakarensis	M	85	0.0233635174071337
1244	Archaea	Thermococcus kodakarensis	I	85	0.0231868327186288
1245	Archaea	Thermococcus kodakarensis	F	85	0.021626205872999
1246	Archaea	Thermococcus kodakarensis	V	85	0.0207615057332863
1247	Archaea	Thermococcus kodakarensis	Y	85	0.019164223407504
1248	Archaea	Thermococcus kodakarensis	G	85	0.018963277537891
1249	Archaea	Thermococcus kodakarensis	A	85	0.0185708793043159
1250	Archaea	Thermococcus kodakarensis	L	85	0.0174356142535494
1251	Archaea	Thermococcus kodakarensis	N	85	0.0160519358049148
1252	Archaea	Thermococcus kodakarensis	D	85	0.0157792612259386
1253	Archaea	Thermococcus kodakarensis	W	85	0.0129602174645694
1254	Archaea	Thermococcus kodakarensis	T	85	0.0115247202975898
1255	Archaea	Thermococcus kodakarensis	P	85	0.0109827993500113
1256	Archaea	Thermococcus kodakarensis	R	85	0.00974191904887731
1257	Archaea	Thermococcus kodakarensis	Q	85	0.00912246780514896
1258	Archaea	Thermococcus kodakarensis	S	85	0.00839911541624012
1259	Archaea	Thermococcus kodakarensis	H	85	0.00796584236666767
1260	Archaea	Thermococcus kodakarensis	C	85	0.00265580820586983
1261	Bacteria	Thermovibrio ammonificans	E	75	0.0441110963426506
1262	Bacteria	Thermovibrio ammonificans	K	75	0.0390782445010436
1263	Bacteria	Thermovibrio ammonificans	F	75	0.0245400921791422
1264	Bacteria	Thermovibrio ammonificans	V	75	0.0214628140143909
1265	Bacteria	Thermovibrio ammonificans	I	75	0.0189507288235245
1266	Bacteria	Thermovibrio ammonificans	A	75	0.0185682955480276
1267	Bacteria	Thermovibrio ammonificans	L	75	0.0184615734637109
1268	Bacteria	Thermovibrio ammonificans	G	75	0.0180864745250044
1269	Bacteria	Thermovibrio ammonificans	Y	75	0.0169019042931915
1270	Bacteria	Thermovibrio ammonificans	M	75	0.0168031152670357
1271	Bacteria	Thermovibrio ammonificans	N	75	0.016078363047875
1272	Bacteria	Thermovibrio ammonificans	D	75	0.0135879815066943
1273	Bacteria	Thermovibrio ammonificans	Q	75	0.0117873269844919
1274	Bacteria	Thermovibrio ammonificans	T	75	0.0113827410182814
1275	Bacteria	Thermovibrio ammonificans	P	75	0.0113746582797777
1276	Bacteria	Thermovibrio ammonificans	R	75	0.00973640692936165
1277	Bacteria	Thermovibrio ammonificans	W	75	0.00916582546314092
1278	Bacteria	Thermovibrio ammonificans	S	75	0.00900177580758532
1279	Bacteria	Thermovibrio ammonificans	H	75	0.00747383886970985
1280	Bacteria	Thermovibrio ammonificans	C	75	0.00488736254854133
1281	Archaea	Thermococcus peptonophilus	E	87.5	0.0440851796758788
1282	Archaea	Thermococcus peptonophilus	K	87.5	0.0348539018937516
1283	Archaea	Thermococcus peptonophilus	M	87.5	0.0241742564611115
1284	Archaea	Thermococcus peptonophilus	I	87.5	0.0237259729000119
1285	Archaea	Thermococcus peptonophilus	F	87.5	0.0213697295510495
1286	Archaea	Thermococcus peptonophilus	V	87.5	0.0207577615978148
1287	Archaea	Thermococcus peptonophilus	G	87.5	0.0190414676792192
1288	Archaea	Thermococcus peptonophilus	Y	87.5	0.0190158059100359
1289	Archaea	Thermococcus peptonophilus	A	87.5	0.0186865523630575
1290	Archaea	Thermococcus peptonophilus	L	87.5	0.0173885307839743
1291	Archaea	Thermococcus peptonophilus	N	87.5	0.0157450177022713
1292	Archaea	Thermococcus peptonophilus	D	87.5	0.0155837979998318
1293	Archaea	Thermococcus peptonophilus	W	87.5	0.0124446532181598
1294	Archaea	Thermococcus peptonophilus	T	87.5	0.0115338778847743
1295	Archaea	Thermococcus peptonophilus	P	87.5	0.0109436571935593
1296	Archaea	Thermococcus peptonophilus	R	87.5	0.00969927886079143
1297	Archaea	Thermococcus peptonophilus	Q	87.5	0.00898596866654488
1298	Archaea	Thermococcus peptonophilus	S	87.5	0.00819813785444413
1299	Archaea	Thermococcus peptonophilus	H	87.5	0.00815000391450716
1300	Archaea	Thermococcus peptonophilus	C	87.5	0.00273580556207973
1301	Archaea	Thermococcus gorgonarius	E	84	0.0440732699497582
1302	Archaea	Thermococcus gorgonarius	K	84	0.0353123064985147
1303	Archaea	Thermococcus gorgonarius	M	84	0.0238844516902722
1304	Archaea	Thermococcus gorgonarius	I	84	0.0238348108029022
1305	Archaea	Thermococcus gorgonarius	F	84	0.0219680521699599
1306	Archaea	Thermococcus gorgonarius	V	84	0.0205797402475251
1307	Archaea	Thermococcus gorgonarius	G	84	0.0190669995218799
1308	Archaea	Thermococcus gorgonarius	Y	84	0.0189533480165853
1309	Archaea	Thermococcus gorgonarius	A	84	0.018411543857724
1310	Archaea	Thermococcus gorgonarius	L	84	0.0175114761893565
1311	Archaea	Thermococcus gorgonarius	N	84	0.0156241427149385
1312	Archaea	Thermococcus gorgonarius	D	84	0.0155715625645005
1313	Archaea	Thermococcus gorgonarius	W	84	0.0127857943456417
1314	Archaea	Thermococcus gorgonarius	T	84	0.0111701794126177
1315	Archaea	Thermococcus gorgonarius	P	84	0.0109977426459638
1316	Archaea	Thermococcus gorgonarius	R	84	0.00987069855179243
1317	Archaea	Thermococcus gorgonarius	Q	84	0.00886285790426624
1318	Archaea	Thermococcus gorgonarius	H	84	0.00822699732723012
1319	Archaea	Thermococcus gorgonarius	S	84	0.00811073314365289
1320	Archaea	Thermococcus gorgonarius	C	84	0.00260320732385976
1321	Bacteria	Caldanaerobacter subterraneus	K	70	0.0440112604716093
1322	Bacteria	Caldanaerobacter subterraneus	E	70	0.0418042439957208
1323	Bacteria	Caldanaerobacter subterraneus	I	70	0.029795471581479
1324	Bacteria	Caldanaerobacter subterraneus	M	70	0.0252487308210461
1325	Bacteria	Caldanaerobacter subterraneus	F	70	0.0218755979878071
1326	Bacteria	Caldanaerobacter subterraneus	N	70	0.0217568030945749
1327	Bacteria	Caldanaerobacter subterraneus	Y	70	0.0200538622467261
1328	Bacteria	Caldanaerobacter subterraneus	V	70	0.0188704082563093
1329	Bacteria	Caldanaerobacter subterraneus	G	70	0.017142424160698
1330	Bacteria	Caldanaerobacter subterraneus	D	70	0.0164968648850429
1331	Bacteria	Caldanaerobacter subterraneus	A	70	0.0162964118805167
1332	Bacteria	Caldanaerobacter subterraneus	L	70	0.015912308392399
1333	Bacteria	Caldanaerobacter subterraneus	Q	70	0.011793443292455
1334	Bacteria	Caldanaerobacter subterraneus	T	70	0.0115584220442225
1335	Bacteria	Caldanaerobacter subterraneus	P	70	0.00893112850011494
1336	Bacteria	Caldanaerobacter subterraneus	S	70	0.00880687546313955
1337	Bacteria	Caldanaerobacter subterraneus	W	70	0.00798686963255776
1338	Bacteria	Caldanaerobacter subterraneus	R	70	0.0072751704974274
1339	Bacteria	Caldanaerobacter subterraneus	H	70	0.00718548570415834
1340	Bacteria	Caldanaerobacter subterraneus	C	70	0.00388234553774274
1341	Archaea	Thermococcus nautili	E	87.5	0.0438886602913742
1342	Archaea	Thermococcus nautili	K	87.5	0.0333395724985846
1343	Archaea	Thermococcus nautili	M	87.5	0.0224455258997547
1344	Archaea	Thermococcus nautili	I	87.5	0.0222150377289026
1345	Archaea	Thermococcus nautili	F	87.5	0.0215738474818007
1346	Archaea	Thermococcus nautili	V	87.5	0.0213418124104731
1347	Archaea	Thermococcus nautili	Y	87.5	0.0191119553750151
1348	Archaea	Thermococcus nautili	G	87.5	0.018785559374681
1349	Archaea	Thermococcus nautili	A	87.5	0.0185407623744304
1350	Archaea	Thermococcus nautili	L	87.5	0.0181165249190198
1351	Archaea	Thermococcus nautili	N	87.5	0.0159036837887924
1352	Archaea	Thermococcus nautili	D	87.5	0.0153354556807857
1353	Archaea	Thermococcus nautili	W	87.5	0.0130651214162183
1354	Archaea	Thermococcus nautili	T	87.5	0.0115363970212884
1355	Archaea	Thermococcus nautili	P	87.5	0.0111458046512203
1356	Archaea	Thermococcus nautili	R	87.5	0.0103526314323989
1357	Archaea	Thermococcus nautili	Q	87.5	0.00849944466272929
1358	Archaea	Thermococcus nautili	S	87.5	0.00831923075733153
1359	Archaea	Thermococcus nautili	H	87.5	0.00784587921182327
1360	Archaea	Thermococcus nautili	C	87.5	0.00269005992692442
1361	Archaea	Natronorubrum aibiense	E	45	0.0438522690695773
1362	Archaea	Natronorubrum aibiense	D	45	0.0281602756344452
1363	Archaea	Natronorubrum aibiense	A	45	0.0255947936569612
1364	Archaea	Natronorubrum aibiense	V	45	0.0213379471808579
1365	Archaea	Natronorubrum aibiense	G	45	0.0200942746196951
1366	Archaea	Natronorubrum aibiense	M	45	0.01779873866947
1367	Archaea	Natronorubrum aibiense	T	45	0.016977169769228
1368	Archaea	Natronorubrum aibiense	F	45	0.0165219316912383
1369	Archaea	Natronorubrum aibiense	I	45	0.0154816619180862
1370	Archaea	Natronorubrum aibiense	L	45	0.015015036028019
1371	Archaea	Natronorubrum aibiense	Y	45	0.0139226292839097
1372	Archaea	Natronorubrum aibiense	Q	45	0.0134299349083638
1373	Archaea	Natronorubrum aibiense	N	45	0.0122761986221022
1374	Archaea	Natronorubrum aibiense	W	45	0.0117546917099747
1375	Archaea	Natronorubrum aibiense	P	45	0.011482619043111
1376	Archaea	Natronorubrum aibiense	H	45	0.0105692616334733
1377	Archaea	Natronorubrum aibiense	R	45	0.0104176528100318
1378	Archaea	Natronorubrum aibiense	K	45	0.00957811037506514
1379	Archaea	Natronorubrum aibiense	S	45	0.00945943016485985
1380	Archaea	Natronorubrum aibiense	C	45	0.00396007734931249
1381	Archaea	Thermococcus eurythermalis	E	85	0.0438046376092752
1382	Archaea	Thermococcus eurythermalis	K	85	0.0338164176328353
1383	Archaea	Thermococcus eurythermalis	M	85	0.0228857957715915
1384	Archaea	Thermococcus eurythermalis	I	85	0.0222838779010891
1385	Archaea	Thermococcus eurythermalis	F	85	0.0218232686465373
1386	Archaea	Thermococcus eurythermalis	V	85	0.02124317998636
1387	Archaea	Thermococcus eurythermalis	G	85	0.0190580631161262
1388	Archaea	Thermococcus eurythermalis	Y	85	0.0190402380804762
1389	Archaea	Thermococcus eurythermalis	A	85	0.0186821873643747
1390	Archaea	Thermococcus eurythermalis	L	85	0.0177635521937711
1391	Archaea	Thermococcus eurythermalis	N	85	0.0156930063860128
1392	Archaea	Thermococcus eurythermalis	D	85	0.0154313141959617
1393	Archaea	Thermococcus eurythermalis	W	85	0.0127859755719511
1394	Archaea	Thermococcus eurythermalis	T	85	0.011501798003596
1395	Archaea	Thermococcus eurythermalis	P	85	0.0110426095852192
1396	Archaea	Thermococcus eurythermalis	R	85	0.0100525451050902
1397	Archaea	Thermococcus eurythermalis	Q	85	0.00892181784363569
1398	Archaea	Thermococcus eurythermalis	S	85	0.00833772500878335
1399	Archaea	Thermococcus eurythermalis	H	85	0.00817006634013268
1400	Archaea	Thermococcus eurythermalis	C	85	0.00280473060946122
1401	Archaea	Thermococcus pacificus	E	84	0.0437701217481405
1402	Archaea	Thermococcus pacificus	K	84	0.0327387780779336
1403	Archaea	Thermococcus pacificus	M	84	0.0248510528068682
1404	Archaea	Thermococcus pacificus	I	84	0.02309760821029
1405	Archaea	Thermococcus pacificus	F	84	0.0216824556858972
1406	Archaea	Thermococcus pacificus	V	84	0.020888224845502
1407	Archaea	Thermococcus pacificus	G	84	0.0195740665359139
1408	Archaea	Thermococcus pacificus	A	84	0.0191905968989379
1409	Archaea	Thermococcus pacificus	Y	84	0.0188755874625319
1410	Archaea	Thermococcus pacificus	L	84	0.0174629019723939
1411	Archaea	Thermococcus pacificus	D	84	0.0157853186791499
1412	Archaea	Thermococcus pacificus	N	84	0.0151713355289938
1413	Archaea	Thermococcus pacificus	W	84	0.0127446989601451
1414	Archaea	Thermococcus pacificus	T	84	0.0113699441216741
1415	Archaea	Thermococcus pacificus	P	84	0.0111261702993746
1416	Archaea	Thermococcus pacificus	R	84	0.010013692040114
1417	Archaea	Thermococcus pacificus	Q	84	0.00874810346741665
1418	Archaea	Thermococcus pacificus	H	84	0.00832439033415979
1419	Archaea	Thermococcus pacificus	S	84	0.00803050487856024
1420	Archaea	Thermococcus pacificus	C	84	0.00274765940125079
1421	Bacteria	Thermocrinis ruber	E	80	0.0437456371734444
1422	Bacteria	Thermocrinis ruber	K	80	0.039793096489765
1423	Bacteria	Thermocrinis ruber	F	80	0.024791150591903
1424	Bacteria	Thermocrinis ruber	I	80	0.0220596865560079
1425	Bacteria	Thermocrinis ruber	M	80	0.0207171199887982
1426	Bacteria	Thermocrinis ruber	Y	80	0.0198183005001678
1427	Bacteria	Thermocrinis ruber	V	80	0.0193848491774721
1428	Bacteria	Thermocrinis ruber	L	80	0.0192365902927495
1429	Bacteria	Thermocrinis ruber	G	80	0.0175413940865296
1430	Bacteria	Thermocrinis ruber	N	80	0.0160068116720925
1431	Bacteria	Thermocrinis ruber	A	80	0.0156979389955872
1432	Bacteria	Thermocrinis ruber	D	80	0.0150791640669883
1433	Bacteria	Thermocrinis ruber	Q	80	0.0136130484291765
1434	Bacteria	Thermocrinis ruber	W	80	0.0105057893035333
1435	Bacteria	Thermocrinis ruber	P	80	0.0104208493174943
1436	Bacteria	Thermocrinis ruber	T	80	0.0100579239226006
1437	Bacteria	Thermocrinis ruber	R	80	0.00908017030552999
1438	Bacteria	Thermocrinis ruber	S	80	0.00894289356041652
1439	Bacteria	Thermocrinis ruber	H	80	0.00825719621857478
1440	Bacteria	Thermocrinis ruber	C	80	0.00467015486876
1441	Archaea	Thermococcus guaymasensis	E	88	0.0437004492713455
1442	Archaea	Thermococcus guaymasensis	K	88	0.0340640408416053
1443	Archaea	Thermococcus guaymasensis	M	88	0.0232283208611775
1444	Archaea	Thermococcus guaymasensis	I	88	0.0231992362729298
1445	Archaea	Thermococcus guaymasensis	F	88	0.0216962474037728
1446	Archaea	Thermococcus guaymasensis	V	88	0.0210705010419126
1447	Archaea	Thermococcus guaymasensis	G	88	0.0192167862556501
1448	Archaea	Thermococcus guaymasensis	Y	88	0.0188040417312516
1449	Archaea	Thermococcus guaymasensis	A	88	0.0184768401134641
1450	Archaea	Thermococcus guaymasensis	L	88	0.0175599627261042
1451	Archaea	Thermococcus guaymasensis	N	88	0.015438783785171
1452	Archaea	Thermococcus guaymasensis	D	88	0.0154268077782454
1453	Archaea	Thermococcus guaymasensis	W	88	0.0127835319639625
1454	Archaea	Thermococcus guaymasensis	T	88	0.0116629198873571
1455	Archaea	Thermococcus guaymasensis	P	88	0.0111757530342069
1456	Archaea	Thermococcus guaymasensis	R	88	0.0100378898047683
1457	Archaea	Thermococcus guaymasensis	Q	88	0.00864838785838201
1458	Archaea	Thermococcus guaymasensis	S	88	0.00822038818230448
1459	Archaea	Thermococcus guaymasensis	H	88	0.00819928759867374
1460	Archaea	Thermococcus guaymasensis	C	88	0.0028434462157529
1461	Archaea	Ignicoccus hospitalis	E	90	0.0436864280015955
1462	Archaea	Ignicoccus hospitalis	K	90	0.0369826984443558
1463	Archaea	Ignicoccus hospitalis	V	90	0.0244783356601516
1464	Archaea	Ignicoccus hospitalis	M	90	0.0219659952134025
1465	Archaea	Ignicoccus hospitalis	A	90	0.0215278470283207
1466	Archaea	Ignicoccus hospitalis	G	90	0.0183536098923016
1467	Archaea	Ignicoccus hospitalis	L	90	0.0183473773434384
1468	Archaea	Ignicoccus hospitalis	Y	90	0.0179996011168728
1469	Archaea	Ignicoccus hospitalis	F	90	0.0177577782209813
1470	Archaea	Ignicoccus hospitalis	I	90	0.016414040686079
1471	Archaea	Ignicoccus hospitalis	D	90	0.0147487036298365
1472	Archaea	Ignicoccus hospitalis	W	90	0.0136093936976466
1473	Archaea	Ignicoccus hospitalis	N	90	0.0129936178699641
1474	Archaea	Ignicoccus hospitalis	P	90	0.0125031162744316
1475	Archaea	Ignicoccus hospitalis	T	90	0.0105411098923016
1476	Archaea	Ignicoccus hospitalis	R	90	0.00966959180959979
1477	Archaea	Ignicoccus hospitalis	S	90	0.00904758343305411
1478	Archaea	Ignicoccus hospitalis	Q	90	0.00761243518149182
1479	Archaea	Ignicoccus hospitalis	H	90	0.00722103111288392
1480	Archaea	Ignicoccus hospitalis	C	90	0.00521290386916633
1481	Archaea	Archaeoglobus veneficus	E	77	0.0435280408175554
1482	Archaea	Archaeoglobus veneficus	K	77	0.0350193656702541
1483	Archaea	Archaeoglobus veneficus	I	77	0.0257966902738349
1484	Archaea	Archaeoglobus veneficus	M	77	0.0251496921150641
1485	Archaea	Archaeoglobus veneficus	V	77	0.0215696553140922
1486	Archaea	Archaeoglobus veneficus	F	77	0.0210968035575454
1487	Archaea	Archaeoglobus veneficus	A	77	0.0196423859355824
1488	Archaea	Archaeoglobus veneficus	Y	77	0.01780100910461
1489	Archaea	Archaeoglobus veneficus	G	77	0.0177182157727053
1490	Archaea	Archaeoglobus veneficus	D	77	0.0168561910816971
1491	Archaea	Archaeoglobus veneficus	N	77	0.0160982114869328
1492	Archaea	Archaeoglobus veneficus	L	77	0.0156259500571732
1493	Archaea	Archaeoglobus veneficus	T	77	0.0108791323613012
1494	Archaea	Archaeoglobus veneficus	W	77	0.00982539904614998
1495	Archaea	Archaeoglobus veneficus	P	77	0.00968460610740287
1496	Archaea	Archaeoglobus veneficus	R	77	0.00960609264470533
1497	Archaea	Archaeoglobus veneficus	S	77	0.00901576585750574
1498	Archaea	Archaeoglobus veneficus	Q	77	0.00874952847647872
1499	Archaea	Archaeoglobus veneficus	H	77	0.00814208221245035
1500	Archaea	Archaeoglobus veneficus	C	77	0.00636667439994758
1501	Archaea	Thermococcus cleftensis	E	88	0.0435211191530733
1502	Archaea	Thermococcus cleftensis	K	88	0.0297764529545209
1503	Archaea	Thermococcus cleftensis	M	88	0.0235345549314033
1504	Archaea	Thermococcus cleftensis	I	88	0.0221133331532894
1505	Archaea	Thermococcus cleftensis	F	88	0.0213706519390731
1506	Archaea	Thermococcus cleftensis	V	88	0.0212512321756509
1507	Archaea	Thermococcus cleftensis	G	88	0.0198911972021173
1508	Archaea	Thermococcus cleftensis	Y	88	0.0192810170681646
1509	Archaea	Thermococcus cleftensis	A	88	0.0192746873987253
1510	Archaea	Thermococcus cleftensis	L	88	0.0176257381801159
1511	Archaea	Thermococcus cleftensis	D	88	0.0157560944870548
1512	Archaea	Thermococcus cleftensis	N	88	0.015268006643621
1513	Archaea	Thermococcus cleftensis	W	88	0.013032367397645
1514	Archaea	Thermococcus cleftensis	T	88	0.0115854049638112
1515	Archaea	Thermococcus cleftensis	P	88	0.0111511896402722
1516	Archaea	Thermococcus cleftensis	R	88	0.0109227589031724
1517	Archaea	Thermococcus cleftensis	Q	88	0.00847753726909366
1518	Archaea	Thermococcus cleftensis	H	88	0.00822688235929567
1519	Archaea	Thermococcus cleftensis	S	88	0.00811548017716323
1520	Archaea	Thermococcus cleftensis	C	88	0.00269137544560873
1521	Archaea	Halosiccatus urmianus	E	45	0.0434821116062722
1522	Archaea	Halosiccatus urmianus	D	45	0.0296875261691191
1523	Archaea	Halosiccatus urmianus	A	45	0.0283009709151265
1524	Archaea	Halosiccatus urmianus	V	45	0.0234468210854049
1525	Archaea	Halosiccatus urmianus	G	45	0.0220103759581623
1526	Archaea	Halosiccatus urmianus	M	45	0.0168115389102689
1527	Archaea	Halosiccatus urmianus	F	45	0.0156422849249693
1528	Archaea	Halosiccatus urmianus	T	45	0.0152952557924059
1529	Archaea	Halosiccatus urmianus	L	45	0.0144818308604137
1530	Archaea	Halosiccatus urmianus	Y	45	0.0133638151233167
1531	Archaea	Halosiccatus urmianus	Q	45	0.012620789557276
1532	Archaea	Halosiccatus urmianus	W	45	0.0119148088188832
1533	Archaea	Halosiccatus urmianus	P	45	0.0119071443717836
1534	Archaea	Halosiccatus urmianus	I	45	0.0115855214620132
1535	Archaea	Halosiccatus urmianus	R	45	0.0114621806373925
1536	Archaea	Halosiccatus urmianus	N	45	0.0109763398518037
1537	Archaea	Halosiccatus urmianus	H	45	0.00992162677038083
1538	Archaea	Halosiccatus urmianus	S	45	0.00891403584519974
1539	Archaea	Halosiccatus urmianus	K	45	0.00772107884757373
1540	Archaea	Halosiccatus urmianus	C	45	0.00350392973234899
1541	Archaea	Thermococcus barossii	E	82.5	0.0434315357254501
1542	Archaea	Thermococcus barossii	K	82.5	0.0301239428527978
1543	Archaea	Thermococcus barossii	M	82.5	0.0246466319142285
1544	Archaea	Thermococcus barossii	I	82.5	0.0231405051776627
1545	Archaea	Thermococcus barossii	F	82.5	0.021836584685834
1546	Archaea	Thermococcus barossii	V	82.5	0.0208894821774064
1547	Archaea	Thermococcus barossii	G	82.5	0.0198473314689805
1548	Archaea	Thermococcus barossii	Y	82.5	0.0192952070361014
1549	Archaea	Thermococcus barossii	A	82.5	0.0189783797027737
1550	Archaea	Thermococcus barossii	L	82.5	0.0174074793780609
1551	Archaea	Thermococcus barossii	D	82.5	0.0156999912696468
1552	Archaea	Thermococcus barossii	N	82.5	0.015520314968613
1553	Archaea	Thermococcus barossii	W	82.5	0.0130583553704345
1554	Archaea	Thermococcus barossii	T	82.5	0.0117213440237916
1555	Archaea	Thermococcus barossii	P	82.5	0.0110927585944695
1556	Archaea	Thermococcus barossii	R	82.5	0.0105347200513683
1557	Archaea	Thermococcus barossii	Q	82.5	0.0085746149491809
1558	Archaea	Thermococcus barossii	H	82.5	0.0083321364300741
1559	Archaea	Thermococcus barossii	S	82.5	0.00805783436548638
1560	Archaea	Thermococcus barossii	C	82.5	0.00271373171906287
1561	Bacteria	Thermoanaerobacterium thermosaccharolyticum	K	57.5	0.0434041028397384
1562	Bacteria	Thermoanaerobacterium thermosaccharolyticum	I	57.5	0.0335656484218699
1563	Bacteria	Thermoanaerobacterium thermosaccharolyticum	E	57.5	0.0329314103138344
1564	Bacteria	Thermoanaerobacterium thermosaccharolyticum	N	57.5	0.0295924034757682
1565	Bacteria	Thermoanaerobacterium thermosaccharolyticum	M	57.5	0.0268661351488548
1566	Bacteria	Thermoanaerobacterium thermosaccharolyticum	Y	57.5	0.0216005255457016
1567	Bacteria	Thermoanaerobacterium thermosaccharolyticum	F	57.5	0.0212201021230852
1568	Bacteria	Thermoanaerobacterium thermosaccharolyticum	D	57.5	0.0205496332128958
1569	Bacteria	Thermoanaerobacterium thermosaccharolyticum	V	57.5	0.0168216429275284
1570	Bacteria	Thermoanaerobacterium thermosaccharolyticum	G	57.5	0.0164379348442772
1571	Bacteria	Thermoanaerobacterium thermosaccharolyticum	L	57.5	0.0151040640210218
1572	Bacteria	Thermoanaerobacterium thermosaccharolyticum	A	57.5	0.0147537997551435
1573	Bacteria	Thermoanaerobacterium thermosaccharolyticum	T	57.5	0.01183970856102
1574	Bacteria	Thermoanaerobacterium thermosaccharolyticum	Q	57.5	0.0113428289886231
1575	Bacteria	Thermoanaerobacterium thermosaccharolyticum	S	57.5	0.0101776702797934
1576	Bacteria	Thermoanaerobacterium thermosaccharolyticum	P	57.5	0.00801755800412076
1577	Bacteria	Thermoanaerobacterium thermosaccharolyticum	W	57.5	0.00733255695900146
1578	Bacteria	Thermoanaerobacterium thermosaccharolyticum	H	57.5	0.00705425662157723
1579	Bacteria	Thermoanaerobacterium thermosaccharolyticum	R	57.5	0.00607662217444534
1580	Bacteria	Thermoanaerobacterium thermosaccharolyticum	C	57.5	0.00476574397563379
1581	Archaea	Thermococcus paralvinellae	E	82	0.0433410581745993
1582	Archaea	Thermococcus paralvinellae	K	82	0.0420833242436396
1583	Archaea	Thermococcus paralvinellae	I	82	0.0290517799298443
1584	Archaea	Thermococcus paralvinellae	M	82	0.0235739109568007
1585	Archaea	Thermococcus paralvinellae	F	82	0.023108238954344
1586	Archaea	Thermococcus paralvinellae	Y	82	0.020006276083925
1587	Archaea	Thermococcus paralvinellae	V	82	0.0188634918184366
1588	Archaea	Thermococcus paralvinellae	A	82	0.0174811591624952
1589	Archaea	Thermococcus paralvinellae	G	82	0.0174182305135146
1590	Archaea	Thermococcus paralvinellae	N	82	0.0173599166321258
1591	Archaea	Thermococcus paralvinellae	L	82	0.0172597901595255
1592	Archaea	Thermococcus paralvinellae	D	82	0.0150038680142907
1593	Archaea	Thermococcus paralvinellae	W	82	0.0120202110039553
1594	Archaea	Thermococcus paralvinellae	T	82	0.0109139253548756
1595	Archaea	Thermococcus paralvinellae	P	82	0.0101411615453934
1596	Archaea	Thermococcus paralvinellae	Q	82	0.00991335983608346
1597	Archaea	Thermococcus paralvinellae	R	82	0.00809570077063822
1598	Archaea	Thermococcus paralvinellae	H	82	0.00806661375066495
1599	Archaea	Thermococcus paralvinellae	S	82	0.00783615505395363
1600	Archaea	Thermococcus paralvinellae	C	82	0.00302980468625454
1601	Archaea	Thermococcus radiotolerans	E	88	0.0433341160713509
1602	Archaea	Thermococcus radiotolerans	K	88	0.0305659195867143
1603	Archaea	Thermococcus radiotolerans	M	88	0.025113714439777
1604	Archaea	Thermococcus radiotolerans	I	88	0.0232971824330397
1605	Archaea	Thermococcus radiotolerans	F	88	0.0219053582765848
1606	Archaea	Thermococcus radiotolerans	V	88	0.0209752045990207
1607	Archaea	Thermococcus radiotolerans	G	88	0.0198384950557049
1608	Archaea	Thermococcus radiotolerans	A	88	0.019396248075769
1609	Archaea	Thermococcus radiotolerans	Y	88	0.0189640027482802
1610	Archaea	Thermococcus radiotolerans	L	88	0.0174234583684841
1611	Archaea	Thermococcus radiotolerans	D	88	0.0157446302722479
1612	Archaea	Thermococcus radiotolerans	N	88	0.015185117541159
1613	Archaea	Thermococcus radiotolerans	W	88	0.0130212817769892
1614	Archaea	Thermococcus radiotolerans	T	88	0.0116406188848592
1615	Archaea	Thermococcus radiotolerans	P	88	0.0111192283942564
1616	Archaea	Thermococcus radiotolerans	R	88	0.0102587963808513
1617	Archaea	Thermococcus radiotolerans	Q	88	0.00845357058992355
1618	Archaea	Thermococcus radiotolerans	H	88	0.00840660630886842
1619	Archaea	Thermococcus radiotolerans	S	88	0.00789869630634627
1620	Archaea	Thermococcus radiotolerans	C	88	0.00287264852453884
1621	Bacteria	Flexistipes sinusarabici	K	47.5	0.0432508232072181
1622	Bacteria	Flexistipes sinusarabici	E	47.5	0.0361649978043131
1623	Bacteria	Flexistipes sinusarabici	I	47.5	0.0277933276371743
1624	Bacteria	Flexistipes sinusarabici	N	47.5	0.0268729630268772
1625	Bacteria	Flexistipes sinusarabici	F	47.5	0.0264429451106332
1626	Bacteria	Flexistipes sinusarabici	M	47.5	0.0250392487804467
1627	Bacteria	Flexistipes sinusarabici	Y	47.5	0.0206647108918698
1628	Bacteria	Flexistipes sinusarabici	D	47.5	0.0187159510691522
1629	Bacteria	Flexistipes sinusarabici	V	47.5	0.0166437277011509
1630	Bacteria	Flexistipes sinusarabici	G	47.5	0.01643433072236
1631	Bacteria	Flexistipes sinusarabici	L	47.5	0.0153464251457829
1632	Bacteria	Flexistipes sinusarabici	A	47.5	0.0152863302004459
1633	Bacteria	Flexistipes sinusarabici	Q	47.5	0.0118223359583367
1634	Bacteria	Flexistipes sinusarabici	T	47.5	0.0116718647625221
1635	Bacteria	Flexistipes sinusarabici	S	47.5	0.010937513883803
1636	Bacteria	Flexistipes sinusarabici	H	47.5	0.00840744653537441
1637	Bacteria	Flexistipes sinusarabici	P	47.5	0.0081128176204927
1638	Bacteria	Flexistipes sinusarabici	W	47.5	0.00716228862129101
1639	Bacteria	Flexistipes sinusarabici	R	47.5	0.006601090688183
1640	Bacteria	Flexistipes sinusarabici	C	47.5	0.00555585953776932
1641	Archaea	Thermococcus siculi	E	85	0.0432331493922203
1642	Archaea	Thermococcus siculi	K	85	0.0309324234107262
1643	Archaea	Thermococcus siculi	M	85	0.0244289063835414
1644	Archaea	Thermococcus siculi	I	85	0.0227770915373112
1645	Archaea	Thermococcus siculi	F	85	0.021686721730745
1646	Archaea	Thermococcus siculi	V	85	0.0207590876692801
1647	Archaea	Thermococcus siculi	G	85	0.0197592908537942
1648	Archaea	Thermococcus siculi	Y	85	0.0195621534978375
1649	Archaea	Thermococcus siculi	A	85	0.018728451959763
1650	Archaea	Thermococcus siculi	L	85	0.017249988980734
1651	Archaea	Thermococcus siculi	D	85	0.0161381181673832
1652	Archaea	Thermococcus siculi	N	85	0.0157516375704292
1653	Archaea	Thermococcus siculi	W	85	0.0133182611275773
1654	Archaea	Thermococcus siculi	T	85	0.0117911521206981
1655	Archaea	Thermococcus siculi	P	85	0.0111848237293711
1656	Archaea	Thermococcus siculi	R	85	0.0103495096157878
1657	Archaea	Thermococcus siculi	Q	85	0.00860309033970516
1658	Archaea	Thermococcus siculi	H	85	0.00837732976846641
1659	Archaea	Thermococcus siculi	S	85	0.00822090994410813
1660	Archaea	Thermococcus siculi	C	85	0.00270025768956631
1661	Bacteria	Petrotoga mobilis	K	59	0.0432034766747904
1662	Bacteria	Petrotoga mobilis	E	59	0.040317288169015
1663	Bacteria	Petrotoga mobilis	I	59	0.0307593081569166
1664	Bacteria	Petrotoga mobilis	N	59	0.0285745756601954
1665	Bacteria	Petrotoga mobilis	F	59	0.0256637386270154
1666	Bacteria	Petrotoga mobilis	M	59	0.0229431574147392
1667	Bacteria	Petrotoga mobilis	Y	59	0.0213425436664068
1668	Bacteria	Petrotoga mobilis	D	59	0.0177089399181874
1669	Bacteria	Petrotoga mobilis	L	59	0.0162130824113244
1670	Bacteria	Petrotoga mobilis	V	59	0.0161960081709868
1671	Bacteria	Petrotoga mobilis	G	59	0.0155331938637491
1672	Bacteria	Petrotoga mobilis	Q	59	0.0134950687539861
1673	Bacteria	Petrotoga mobilis	A	59	0.0130671857235729
1674	Bacteria	Petrotoga mobilis	T	59	0.0121024269556296
1675	Bacteria	Petrotoga mobilis	S	59	0.0105120834270491
1676	Bacteria	Petrotoga mobilis	W	59	0.0086654979156589
1677	Bacteria	Petrotoga mobilis	P	59	0.00854764714400594
1678	Bacteria	Petrotoga mobilis	H	59	0.00687154728049716
1679	Bacteria	Petrotoga mobilis	R	59	0.00596237607696092
1680	Bacteria	Petrotoga mobilis	C	59	0.00306951192834673
1681	Archaea	Thermococcus henrietii	E	82.5	0.0431725214818325
1682	Archaea	Thermococcus henrietii	K	82.5	0.0327646362784368
1683	Archaea	Thermococcus henrietii	M	82.5	0.0224911786641391
1684	Archaea	Thermococcus henrietii	F	82.5	0.0217727125664733
1685	Archaea	Thermococcus henrietii	I	82.5	0.0216471455529278
1686	Archaea	Thermococcus henrietii	V	82.5	0.0215311985928393
1687	Archaea	Thermococcus henrietii	G	82.5	0.0192216262852265
1688	Archaea	Thermococcus henrietii	Y	82.5	0.0190104914277729
1689	Archaea	Thermococcus henrietii	A	82.5	0.0186991054869241
1690	Archaea	Thermococcus henrietii	L	82.5	0.0180401318251115
1691	Archaea	Thermococcus henrietii	N	82.5	0.0159908072794438
1692	Archaea	Thermococcus henrietii	D	82.5	0.0149105765399301
1693	Archaea	Thermococcus henrietii	W	82.5	0.0130736526482235
1694	Archaea	Thermococcus henrietii	T	82.5	0.0115922909954781
1695	Archaea	Thermococcus henrietii	P	82.5	0.0111855905776133
1696	Archaea	Thermococcus henrietii	R	82.5	0.0105109210391075
1697	Archaea	Thermococcus henrietii	S	82.5	0.00842488839472193
1698	Archaea	Thermococcus henrietii	Q	82.5	0.00835501642750707
1699	Archaea	Thermococcus henrietii	H	82.5	0.00812337566663173
1700	Archaea	Thermococcus henrietii	C	82.5	0.00280399242344842
1701	Bacteria	Thermus thermophilus	E	68.5	0.0431386825955719
1702	Bacteria	Thermus thermophilus	A	68.5	0.0289485953721
1703	Bacteria	Thermus thermophilus	L	68.5	0.0242198277732533
1704	Bacteria	Thermus thermophilus	G	68.5	0.0233033657179361
1705	Bacteria	Thermus thermophilus	V	68.5	0.020151316526441
1706	Bacteria	Thermus thermophilus	F	68.5	0.0188805059627431
1707	Bacteria	Thermus thermophilus	K	68.5	0.0178079993702714
1708	Bacteria	Thermus thermophilus	P	68.5	0.0164145733739831
1709	Bacteria	Thermus thermophilus	M	68.5	0.0152103687242848
1710	Bacteria	Thermus thermophilus	Y	68.5	0.0143868774239254
1711	Bacteria	Thermus thermophilus	R	68.5	0.0142650188767215
1712	Bacteria	Thermus thermophilus	W	68.5	0.0138706815904281
1713	Bacteria	Thermus thermophilus	Q	68.5	0.0121873684911641
1714	Bacteria	Thermus thermophilus	D	68.5	0.0119946150127712
1715	Bacteria	Thermus thermophilus	T	68.5	0.00940089494128083
1716	Bacteria	Thermus thermophilus	H	68.5	0.00928244237831554
1717	Bacteria	Thermus thermophilus	I	68.5	0.00864514488300066
1718	Bacteria	Thermus thermophilus	N	68.5	0.00775050635632347
1719	Bacteria	Thermus thermophilus	S	68.5	0.00573567745783391
1720	Bacteria	Thermus thermophilus	C	68.5	0.00196638823376254
1721	Archaea	Thermococcus gammatolerans	E	88	0.0431309625961377
1722	Archaea	Thermococcus gammatolerans	K	88	0.0324121422442317
1723	Archaea	Thermococcus gammatolerans	I	88	0.0228888755199379
1724	Archaea	Thermococcus gammatolerans	M	88	0.0226709264366433
1725	Archaea	Thermococcus gammatolerans	F	88	0.0214637629305022
1726	Archaea	Thermococcus gammatolerans	V	88	0.0209991039284663
1727	Archaea	Thermococcus gammatolerans	G	88	0.0194840147804308
1728	Archaea	Thermococcus gammatolerans	Y	88	0.0191483837465922
1729	Archaea	Thermococcus gammatolerans	A	88	0.0184209193123997
1730	Archaea	Thermococcus gammatolerans	L	88	0.0176937187390828
1731	Archaea	Thermococcus gammatolerans	N	88	0.0158546084357377
1732	Archaea	Thermococcus gammatolerans	D	88	0.0154221404605322
1733	Archaea	Thermococcus gammatolerans	W	88	0.0132985881332265
1734	Archaea	Thermococcus gammatolerans	T	88	0.0118697814915316
1735	Archaea	Thermococcus gammatolerans	P	88	0.011091259977899
1736	Archaea	Thermococcus gammatolerans	R	88	0.0104114224317629
1737	Archaea	Thermococcus gammatolerans	S	88	0.00844460346459884
1738	Archaea	Thermococcus gammatolerans	Q	88	0.00831003441801262
1739	Archaea	Thermococcus gammatolerans	H	88	0.00804802056848298
1740	Archaea	Thermococcus gammatolerans	C	88	0.00280141091687432
1741	Archaea	Thermococcus indicus	E	80	0.0430466998809837
1742	Archaea	Thermococcus indicus	K	80	0.0304259485128865
1743	Archaea	Thermococcus indicus	M	80	0.0240720122619304
1744	Archaea	Thermococcus indicus	I	80	0.0223187609701258
1745	Archaea	Thermococcus indicus	F	80	0.0217396761456429
1746	Archaea	Thermococcus indicus	V	80	0.0207732222120499
1747	Archaea	Thermococcus indicus	G	80	0.0199573844758999
1748	Archaea	Thermococcus indicus	Y	80	0.018912669184812
1749	Archaea	Thermococcus indicus	A	80	0.0189108233980786
1750	Archaea	Thermococcus indicus	L	80	0.0174891984560363
1751	Archaea	Thermococcus indicus	D	80	0.0156936171218131
1752	Archaea	Thermococcus indicus	N	80	0.0155238047423429
1753	Archaea	Thermococcus indicus	W	80	0.013156767835468
1754	Archaea	Thermococcus indicus	T	80	0.0117200074422121
1755	Archaea	Thermococcus indicus	P	80	0.011008641235171
1756	Archaea	Thermococcus indicus	R	80	0.0108020361734823
1757	Archaea	Thermococcus indicus	Q	80	0.00855189909305423
1758	Archaea	Thermococcus indicus	S	80	0.00846428574944356
1759	Archaea	Thermococcus indicus	H	80	0.00826247973326167
1760	Archaea	Thermococcus indicus	C	80	0.00289714685669902
1761	Archaea	Thermococcus onnurineus	E	80	0.0430134279362647
1762	Archaea	Thermococcus onnurineus	K	80	0.0339600419555886
1763	Archaea	Thermococcus onnurineus	I	80	0.0254663024787925
1764	Archaea	Thermococcus onnurineus	M	80	0.0250677482521488
1765	Archaea	Thermococcus onnurineus	F	80	0.0218109993806897
1766	Archaea	Thermococcus onnurineus	V	80	0.0201750178096462
1767	Archaea	Thermococcus onnurineus	Y	80	0.0193373379680178
1768	Archaea	Thermococcus onnurineus	G	80	0.0189766702584278
1769	Archaea	Thermococcus onnurineus	A	80	0.0188916493343309
1770	Archaea	Thermococcus onnurineus	L	80	0.0173723105047677
1771	Archaea	Thermococcus onnurineus	N	80	0.0158326859810341
1772	Archaea	Thermococcus onnurineus	D	80	0.0157971860162357
1773	Archaea	Thermococcus onnurineus	W	80	0.0123360886079121
1774	Archaea	Thermococcus onnurineus	T	80	0.0116451817299879
1775	Archaea	Thermococcus onnurineus	P	80	0.0107005545154165
1776	Archaea	Thermococcus onnurineus	R	80	0.00945223852635171
1777	Archaea	Thermococcus onnurineus	Q	80	0.00918941945923112
1778	Archaea	Thermococcus onnurineus	H	80	0.00819870195422831
1779	Archaea	Thermococcus onnurineus	S	80	0.00796422319514003
1780	Archaea	Thermococcus onnurineus	C	80	0.00291577021797575
1781	Bacteria	Thermoanaerobacterium xylanolyticum	K	60	0.0429636014755354
1782	Bacteria	Thermoanaerobacterium xylanolyticum	E	60	0.0332726195083533
1783	Bacteria	Thermoanaerobacterium xylanolyticum	I	60	0.0322162169964429
1784	Bacteria	Thermoanaerobacterium xylanolyticum	N	60	0.0282515500970248
1785	Bacteria	Thermoanaerobacterium xylanolyticum	M	60	0.0273875283158274
1786	Bacteria	Thermoanaerobacterium xylanolyticum	Y	60	0.0211073010855415
1787	Bacteria	Thermoanaerobacterium xylanolyticum	F	60	0.0211018882631065
1788	Bacteria	Thermoanaerobacterium xylanolyticum	D	60	0.020781629602365
1789	Bacteria	Thermoanaerobacterium xylanolyticum	V	60	0.0176525671663604
1790	Bacteria	Thermoanaerobacterium xylanolyticum	G	60	0.0166877315673098
1791	Bacteria	Thermoanaerobacterium xylanolyticum	A	60	0.0152127374537542
1792	Bacteria	Thermoanaerobacterium xylanolyticum	L	60	0.0150895957433564
1793	Bacteria	Thermoanaerobacterium xylanolyticum	T	60	0.0119606460744858
1794	Bacteria	Thermoanaerobacterium xylanolyticum	Q	60	0.011482626193189
1795	Bacteria	Thermoanaerobacterium xylanolyticum	S	60	0.0102266258539855
1796	Bacteria	Thermoanaerobacterium xylanolyticum	P	60	0.0079872961057449
1797	Bacteria	Thermoanaerobacterium xylanolyticum	W	60	0.00733166798829748
1798	Bacteria	Thermoanaerobacterium xylanolyticum	H	60	0.00713680638063509
1799	Bacteria	Thermoanaerobacterium xylanolyticum	R	60	0.00610927225504498
1800	Bacteria	Thermoanaerobacterium xylanolyticum	C	60	0.00454880065386895
1801	Bacteria	Dictyoglomus turgidum	K	70	0.0429480144242614
1802	Bacteria	Dictyoglomus turgidum	E	70	0.0411165536145938
1803	Bacteria	Dictyoglomus turgidum	I	70	0.0324545882142137
1804	Bacteria	Dictyoglomus turgidum	F	70	0.025388905448036
1805	Bacteria	Dictyoglomus turgidum	N	70	0.0236427290316689
1806	Bacteria	Dictyoglomus turgidum	Y	70	0.0216777421516822
1807	Bacteria	Dictyoglomus turgidum	M	70	0.0198204375864689
1808	Bacteria	Dictyoglomus turgidum	L	70	0.0173687266437059
1809	Bacteria	Dictyoglomus turgidum	G	70	0.0166713759732328
1810	Bacteria	Dictyoglomus turgidum	V	70	0.0163087019370756
1811	Bacteria	Dictyoglomus turgidum	D	70	0.0161276520718364
1812	Bacteria	Dictyoglomus turgidum	A	70	0.0130347288387022
1813	Bacteria	Dictyoglomus turgidum	W	70	0.0111403815572069
1814	Bacteria	Dictyoglomus turgidum	Q	70	0.0108793596261959
1815	Bacteria	Dictyoglomus turgidum	T	70	0.0105218543411479
1816	Bacteria	Dictyoglomus turgidum	P	70	0.0100110094398624
1817	Bacteria	Dictyoglomus turgidum	S	70	0.0093695099966518
1818	Bacteria	Dictyoglomus turgidum	R	70	0.00744099152726832
1819	Bacteria	Dictyoglomus turgidum	H	70	0.00687013168254909
1820	Bacteria	Dictyoglomus turgidum	C	70	0.00348976845717948
1821	Archaea	Thermococcus thioreducens	E	84	0.0429477511232477
1822	Archaea	Thermococcus thioreducens	K	84	0.0318859447187515
1823	Archaea	Thermococcus thioreducens	M	84	0.024598726721387
1824	Archaea	Thermococcus thioreducens	I	84	0.0234794481400924
1825	Archaea	Thermococcus thioreducens	F	84	0.0218656230650769
1826	Archaea	Thermococcus thioreducens	V	84	0.0206554527124645
1827	Archaea	Thermococcus thioreducens	G	84	0.0198227412005652
1828	Archaea	Thermococcus thioreducens	Y	84	0.0192984266594694
1829	Archaea	Thermococcus thioreducens	A	84	0.018760220362932
1830	Archaea	Thermococcus thioreducens	L	84	0.0173810998036632
1831	Archaea	Thermococcus thioreducens	D	84	0.0155614121432465
1832	Archaea	Thermococcus thioreducens	N	84	0.0154984361852446
1833	Archaea	Thermococcus thioreducens	W	84	0.01301855938527
1834	Archaea	Thermococcus thioreducens	T	84	0.011635337450585
1835	Archaea	Thermococcus thioreducens	P	84	0.0109058218362519
1836	Archaea	Thermococcus thioreducens	R	84	0.0104164351374093
1837	Archaea	Thermococcus thioreducens	Q	84	0.00878911521425056
1838	Archaea	Thermococcus thioreducens	H	84	0.00818105323320685
1839	Archaea	Thermococcus thioreducens	S	84	0.00816649996560137
1840	Archaea	Thermococcus thioreducens	C	84	0.0027124644767968
1841	Bacteria	Fervidobacterium nodosum	K	67.5	0.0429433762508111
1842	Bacteria	Fervidobacterium nodosum	E	67.5	0.0392344865270995
1843	Bacteria	Fervidobacterium nodosum	I	67.5	0.0307474699179217
1844	Bacteria	Fervidobacterium nodosum	F	67.5	0.0256138793074007
1845	Bacteria	Fervidobacterium nodosum	N	67.5	0.0254593422355794
1846	Bacteria	Fervidobacterium nodosum	M	67.5	0.0229039308766777
1847	Bacteria	Fervidobacterium nodosum	Y	67.5	0.0216198217274
1848	Bacteria	Fervidobacterium nodosum	V	67.5	0.0185542672722926
1849	Bacteria	Fervidobacterium nodosum	D	67.5	0.0167526154616759
1850	Bacteria	Fervidobacterium nodosum	G	67.5	0.015968973054199
1851	Bacteria	Fervidobacterium nodosum	L	67.5	0.0156273123641041
1852	Bacteria	Fervidobacterium nodosum	A	67.5	0.0140022540213791
1853	Bacteria	Fervidobacterium nodosum	Q	67.5	0.0123493050100748
1854	Bacteria	Fervidobacterium nodosum	T	67.5	0.0122178204296301
1855	Bacteria	Fervidobacterium nodosum	S	67.5	0.0100389330965472
1856	Bacteria	Fervidobacterium nodosum	W	67.5	0.00904852976332775
1857	Bacteria	Fervidobacterium nodosum	P	67.5	0.00858363785389843
1858	Bacteria	Fervidobacterium nodosum	H	67.5	0.00711041289573444
1859	Bacteria	Fervidobacterium nodosum	R	67.5	0.00653324681534101
1860	Bacteria	Fervidobacterium nodosum	C	67.5	0.00319063556572521
1861	Archaea	Halorhabdus utahensis	E	50	0.0429248436506865
1862	Archaea	Halorhabdus utahensis	D	50	0.0283918863387786
1863	Archaea	Halorhabdus utahensis	A	50	0.0263285437805522
1864	Archaea	Halorhabdus utahensis	V	50	0.0219525743160095
1865	Archaea	Halorhabdus utahensis	G	50	0.0211981346761206
1866	Archaea	Halorhabdus utahensis	M	50	0.0173886124348339
1867	Archaea	Halorhabdus utahensis	T	50	0.0168172252648635
1868	Archaea	Halorhabdus utahensis	F	50	0.0164357516019149
1869	Archaea	Halorhabdus utahensis	I	50	0.015219061022247
1870	Archaea	Halorhabdus utahensis	L	50	0.0147525104992164
1871	Archaea	Halorhabdus utahensis	Q	50	0.0135332584656965
1872	Archaea	Halorhabdus utahensis	Y	50	0.0132961410234033
1873	Archaea	Halorhabdus utahensis	N	50	0.0119058204647721
1874	Archaea	Halorhabdus utahensis	W	50	0.0117746374353553
1875	Archaea	Halorhabdus utahensis	P	50	0.0115924082898892
1876	Archaea	Halorhabdus utahensis	R	50	0.0105376381858613
1877	Archaea	Halorhabdus utahensis	H	50	0.00990843534323299
1878	Archaea	Halorhabdus utahensis	S	50	0.00943456638062545
1879	Archaea	Halorhabdus utahensis	K	50	0.0089566722762506
1880	Archaea	Halorhabdus utahensis	C	50	0.00308911334543071
1881	Archaea	Archaeoglobus profundus	E	85	0.0428736508146884
1882	Archaea	Archaeoglobus profundus	K	85	0.0412583560441017
1883	Archaea	Archaeoglobus profundus	I	85	0.0275904772160602
1884	Archaea	Archaeoglobus profundus	M	85	0.02264933193065
1885	Archaea	Archaeoglobus profundus	F	85	0.0223345565394588
1886	Archaea	Archaeoglobus profundus	V	85	0.0216532334887882
1887	Archaea	Archaeoglobus profundus	Y	85	0.0190760099734098
1888	Archaea	Archaeoglobus profundus	D	85	0.0177268246618235
1889	Archaea	Archaeoglobus profundus	N	85	0.0175891104281774
1890	Archaea	Archaeoglobus profundus	G	85	0.0166033664399732
1891	Archaea	Archaeoglobus profundus	L	85	0.0162433766011437
1892	Archaea	Archaeoglobus profundus	A	85	0.0161695148317194
1893	Archaea	Archaeoglobus profundus	T	85	0.0103622194978504
1894	Archaea	Archaeoglobus profundus	W	85	0.00995684263715509
1895	Archaea	Archaeoglobus profundus	R	85	0.0095516383506874
1896	Archaea	Archaeoglobus profundus	P	85	0.00929363988038535
1897	Archaea	Archaeoglobus profundus	S	85	0.0083739918213622
1898	Archaea	Archaeoglobus profundus	Q	85	0.00786420755295268
1899	Archaea	Archaeoglobus profundus	H	85	0.00755150305249294
1900	Archaea	Archaeoglobus profundus	C	85	0.00650259689697733
1901	Archaea	Thermococcus barophilus	E	85	0.0428643170323197
1902	Archaea	Thermococcus barophilus	K	85	0.0415046728714084
1903	Archaea	Thermococcus barophilus	I	85	0.0282947629440975
1904	Archaea	Thermococcus barophilus	M	85	0.0235464707197077
1905	Archaea	Thermococcus barophilus	F	85	0.0230263430193896
1906	Archaea	Thermococcus barophilus	Y	85	0.0201145936519587
1907	Archaea	Thermococcus barophilus	V	85	0.018765641771359
1908	Archaea	Thermococcus barophilus	A	85	0.0174166898907594
1909	Archaea	Thermococcus barophilus	N	85	0.0174008239264261
1910	Archaea	Thermococcus barophilus	G	85	0.017388751997042
1911	Archaea	Thermococcus barophilus	L	85	0.0172706770305905
1912	Archaea	Thermococcus barophilus	D	85	0.0150469126672939
1913	Archaea	Thermococcus barophilus	W	85	0.0120981427164187
1914	Archaea	Thermococcus barophilus	T	85	0.0109585525825651
1915	Archaea	Thermococcus barophilus	P	85	0.0101542171733198
1916	Archaea	Thermococcus barophilus	Q	85	0.0100817855970155
1917	Archaea	Thermococcus barophilus	R	85	0.00850714612231233
1918	Archaea	Thermococcus barophilus	S	85	0.00810750777432252
1919	Archaea	Thermococcus barophilus	H	85	0.00809991970442398
1920	Archaea	Thermococcus barophilus	C	85	0.00304902445014086
1921	Bacteria	Dictyoglomus thermophilum	K	75.5	0.0428488399774743
1922	Bacteria	Dictyoglomus thermophilum	E	75.5	0.0408097090215948
1923	Bacteria	Dictyoglomus thermophilum	I	75.5	0.0323393254011905
1924	Bacteria	Dictyoglomus thermophilum	F	75.5	0.0255203313834075
1925	Bacteria	Dictyoglomus thermophilum	N	75.5	0.0238694890515743
1926	Bacteria	Dictyoglomus thermophilum	Y	75.5	0.0218508807502426
1927	Bacteria	Dictyoglomus thermophilum	M	75.5	0.0195047308823264
1928	Bacteria	Dictyoglomus thermophilum	L	75.5	0.0174032110566212
1929	Bacteria	Dictyoglomus thermophilum	G	75.5	0.0165236100826981
1930	Bacteria	Dictyoglomus thermophilum	V	75.5	0.0164411090114155
1931	Bacteria	Dictyoglomus thermophilum	D	75.5	0.0163891182865608
1932	Bacteria	Dictyoglomus thermophilum	A	75.5	0.0129206528502684
1933	Bacteria	Dictyoglomus thermophilum	W	75.5	0.0110329790849523
1934	Bacteria	Dictyoglomus thermophilum	Q	75.5	0.0107497664521912
1935	Bacteria	Dictyoglomus thermophilum	T	75.5	0.0104616283823387
1936	Bacteria	Dictyoglomus thermophilum	P	75.5	0.00999330140555556
1937	Bacteria	Dictyoglomus thermophilum	S	75.5	0.00944397835215671
1938	Bacteria	Dictyoglomus thermophilum	R	75.5	0.00745820629810168
1939	Bacteria	Dictyoglomus thermophilum	H	75.5	0.00679053593680993
1940	Bacteria	Dictyoglomus thermophilum	C	75.5	0.00360213632624782
1941	Archaea	Thermococcus profundus	E	80	0.0428118757319005
1942	Archaea	Thermococcus profundus	K	80	0.0329325201728206
1943	Archaea	Thermococcus profundus	M	80	0.0238421353633511
1944	Archaea	Thermococcus profundus	I	80	0.0228627970521596
1945	Archaea	Thermococcus profundus	F	80	0.0212012860623711
1946	Archaea	Thermococcus profundus	V	80	0.0207190927717464
1947	Archaea	Thermococcus profundus	G	80	0.0198388096714197
1948	Archaea	Thermococcus profundus	Y	80	0.0190690625745918
1949	Archaea	Thermococcus profundus	A	80	0.0184034435970018
1950	Archaea	Thermococcus profundus	L	80	0.0172900737066887
1951	Archaea	Thermococcus profundus	N	80	0.0161054161039743
1952	Archaea	Thermococcus profundus	D	80	0.015913446571328
1953	Archaea	Thermococcus profundus	W	80	0.0127661074185678
1954	Archaea	Thermococcus profundus	T	80	0.0120960830205485
1955	Archaea	Thermococcus profundus	P	80	0.0111088683516198
1956	Archaea	Thermococcus profundus	R	80	0.0098286264753486
1957	Archaea	Thermococcus profundus	Q	80	0.00879161720581003
1958	Archaea	Thermococcus profundus	S	80	0.0087051107682893
1959	Archaea	Thermococcus profundus	H	80	0.0081292021703504
1960	Archaea	Thermococcus profundus	C	80	0.00268650547633809
1961	Bacteria	Natranaerobius thermophilus	E	53	0.0427674521517867
1962	Bacteria	Natranaerobius thermophilus	K	53	0.0342117490872884
1963	Bacteria	Natranaerobius thermophilus	I	53	0.0268687539182063
1964	Bacteria	Natranaerobius thermophilus	N	53	0.0248318398052882
1965	Bacteria	Natranaerobius thermophilus	M	53	0.0246642327691116
1966	Bacteria	Natranaerobius thermophilus	F	53	0.0206184312423941
1967	Bacteria	Natranaerobius thermophilus	D	53	0.0195054762694988
1968	Bacteria	Natranaerobius thermophilus	Q	53	0.0191055426485231
1969	Bacteria	Natranaerobius thermophilus	Y	53	0.0178775307002987
1970	Bacteria	Natranaerobius thermophilus	G	53	0.0173545193052329
1971	Bacteria	Natranaerobius thermophilus	V	53	0.0166724748312866
1972	Bacteria	Natranaerobius thermophilus	L	53	0.016332558911384
1973	Bacteria	Natranaerobius thermophilus	A	53	0.0151493528045138
1974	Bacteria	Natranaerobius thermophilus	T	53	0.0127312202677287
1975	Bacteria	Natranaerobius thermophilus	S	53	0.0100588191909135
1976	Bacteria	Natranaerobius thermophilus	H	53	0.00920455802633035
1977	Bacteria	Natranaerobius thermophilus	P	53	0.00909613895342405
1978	Bacteria	Natranaerobius thermophilus	W	53	0.00820666002876424
1979	Bacteria	Natranaerobius thermophilus	R	53	0.00659623114651326
1980	Bacteria	Natranaerobius thermophilus	C	53	0.00441586458679057
1981	Archaea	Thermococcus celer	E	88	0.0427531316580387
1982	Archaea	Thermococcus celer	K	88	0.0297084675641164
1983	Archaea	Thermococcus celer	M	88	0.0244812153649159
1984	Archaea	Thermococcus celer	V	88	0.0217896630932794
1985	Archaea	Thermococcus celer	I	88	0.021290374759949
1986	Archaea	Thermococcus celer	F	88	0.0212304542564515
1987	Archaea	Thermococcus celer	G	88	0.0208448082573406
1988	Archaea	Thermococcus celer	Y	88	0.0188005745284138
1989	Archaea	Thermococcus celer	A	88	0.0187558555319612
1990	Archaea	Thermococcus celer	L	88	0.0174495590382257
1991	Archaea	Thermococcus celer	D	88	0.0159004811941123
1992	Archaea	Thermococcus celer	N	88	0.015494025364969
1993	Archaea	Thermococcus celer	W	88	0.0123955745018481
1994	Archaea	Thermococcus celer	T	88	0.0116176410685095
1995	Archaea	Thermococcus celer	R	88	0.0113934557364584
1996	Archaea	Thermococcus celer	P	88	0.0110969525553586
1997	Archaea	Thermococcus celer	H	88	0.00834784117937719
1998	Archaea	Thermococcus celer	S	88	0.00804705796231325
1999	Archaea	Thermococcus celer	Q	88	0.00786788680160882
[truncated: 3,921 more rows]
