# Supplementary material for: Differential amino acid usage leads to ubiquitous edge effect in proteomes across domains of life that can be explained by amino acid secondary structure propensities
Source: Sci Rep. 2024 Oct 26;14:25544. doi: 10.1038/s41598-024-77319-4 (PMC11513089; doi:10.1038/s41598-024-77319-4)
Supplement: Supplementary file 3 — Supplementary Information 3. [file 41598_2024_77319_MOESM3_ESM.csv]

	pdb_code
1	2K9F
41	3W8X
81	3F3T
121	3FZW
161	3RHZ
201	6TYI
221	7TZP
261	6NRU
301	1LTK
341	1BV4
381	7TNM
421	3RB8
461	3SBM
501	8JGG
541	1BQI
581	7JW5
621	2OO7
661	5RUE
701	2IFB
741	3WQP
781	3NGM
821	4Q7J
861	5UNJ
901	8TJK
941	4BSG
981	4QVQ
1021	1TNB
1061	7QFD
1101	3D8V
1141	3ZRK
1181	6EMU
1221	2GT7
1261	4C8V
1281	1AFR
1321	3T2Q
1361	2H3W
1401	7JMD
1441	5J32
1481	6IGZ
1521	6S7X
1541	4WC1
1581	6NDH
1621	8CN9
1661	2JGE
1701	1UW6
1741	4CE4
1781	1TYE
1821	4NYE
1861	7OUI
1901	7P7P
1941	7LXL
1981	1OYK
2001	6REU
2041	3F5P
2081	6VQ9
2121	7AML
2161	5MDJ
2201	3HQQ
2241	3UWK
2281	2Q2E
2321	6T25
2361	7XBU
2401	4INC
2441	5IAG
2481	5LSJ
2501	8OQW
2541	6QTG
2581	5L66
2621	6UKT
2661	6OEJ
2701	6YBM
2741	4ZOL
2781	8DQU
2821	8B71
2861	3VF6
2901	6VVS
2941	4I9I
2981	3QBM
3001	5FO9
3041	3H9E
3081	5BR8
3121	1NZX
3161	2PWQ
3201	4W94
3241	4UNQ
3281	4MTK
3321	7XXF
3361	6P77
3401	5Z74
3441	1TGB
3481	1TLL
3521	4RUS
3561	6XY6
3581	8ENC
3621	3AK8
3641	8SRM
3681	5NJY
3721	1ZQN
3761	3ZP0
3801	7R4W
3841	5GN3
3881	6W21
3921	6NK6
3961	3HN2
4001	7PRT
4041	6RI9
4081	7P7K
4121	8OEV
4161	4GGP
4201	4DSN
4241	3EVR
4281	7PE9
4321	7PTY
4361	7R4X
4401	5YZ7
4441	5YRV
4481	5CMM
4521	7FML
4561	6RFR
4601	1M0N
4641	4ZJT
4681	4NVC
4721	3M79
4741	1QGN
4781	2GBV
4821	1IMF
4861	5L4K
4901	5KAK
4941	8G5I
4981	3Q0Q
5001	7AF3
5041	2J4L
5081	6UQ3
5121	7EL5
5161	1O1F
5201	7YYF
5241	4XS1
5281	7C4S
5321	7Y00
5361	4ZAS
5401	7YIF
5441	7GO2
5481	6H46
5521	2VYT
5561	6CNF
5601	6EJK
5641	7MK5
5681	3X05
5721	1TMI
5761	5VE5
5801	2W81
5841	3IGK
5881	7LS6
5921	6IZR
5961	4BT8
5981	5GOP
6021	3IZM
6061	8CSQ
6101	5YQT
6141	7NYP
6181	6X7Z
6221	1PM7
6261	1OFP
6301	5HXG
6341	7RT1
6381	4EE3
6421	5XBT
6461	4R02
6501	3IAS
6541	7VP9
6581	7MCI
6621	7TQL
6661	4S1J
6701	7XMF
6741	3WUY
6781	3KES
6821	7FS8
6861	4D7E
6901	6YSV
6941	3BWG
6981	6PHB
7021	3BVE
7041	6SB2
7081	7QS0
7121	5A5B
7161	4MTU
7201	5HCN
7241	8DYT
7281	3P1B
7321	5BRH
7361	5T4O
7401	5B4C
7441	5XYI
7481	7UJD
7521	7DSE
7541	2H1B
7581	7WUG
7621	4QFS
7661	3QNC
7701	5M86
7741	4I8X
7781	8A29
7821	7EH8
7841	7FGH
7881	2KA3
7901	7GQ4
7941	8JHO
7981	1PBG
8021	6O5N
8061	1B48
8101	1.00E+61
8141	7D3Y
8181	2VGN
8221	6W9G
8261	2BR4
8301	5BK3
8341	1XLS
8381	4HL2
8421	5T8K
8461	5MFD
8501	2C39
8541	4OQ5
8561	6CXJ
8601	6PUO
8641	3M6M
8681	7UUL
8721	8GSP
8761	6XTX
8801	4R9O
8841	5HY4
8881	2V8X
8921	1Q7Y
8961	7YVP
9001	6X0N
9041	7LUD
9081	4DQA
9121	7YNS
9141	6EBV
9181	8BI6
9221	5MBZ
9261	2OQE
9301	8BDU
9341	3HWS
9381	7YYL
9421	7RLY
9461	3AOG
9501	1DRT
9541	7RDV
9581	8G2F
9621	4XBT
9661	8FX2
9701	5N6U
9741	8BKD
9781	6Q1Z
9821	4Z7U
9861	5WXO
9901	5A2Z
9941	7Z20
9981	6HIG
10021	3FJV
10061	3A7M
10081	5P0B
10121	3NRK
10161	4KO0
10201	5YIL
10241	7SCH
10281	1R22
10321	4B3M
10361	3Q3L
10401	1OU0
10441	7V47
10461	6CSP
10501	4KBC
10541	3M13
10581	2YCT
10621	7UFV
10661	8SH9
10701	2V41
10741	6GIS
10781	5NB4
10801	7CIM
10841	3F72
10881	7V82
10921	3UP5
10961	8GSX
11001	8ERJ
11041	7EFL
11081	3MWP
11121	3GCF
11161	6ZKD
11201	6EDS
11241	7T2B
11281	6YVH
11321	7KDD
11361	6GKK
11401	4P22
11441	6G63
11481	7AGV
11521	5HZA
11561	5K02
11601	4ZL7
11641	7RUO
11681	2AI0
11721	3GAF
11761	5BVP
11801	3PMH
11841	6S0W
11881	8JL9
11921	5O9J
11961	6AZS
12001	6P97
12041	4L9G
12081	5KHO
12121	5NZR
12161	6TRE
12201	6EDW
12241	7EKX
12281	2J12
12321	1IIG
12361	4G3C
12401	6L1T
12421	6IU1
12461	4U8U
12501	7UK9
12541	3U8W
12581	6GEC
12621	5H2W
12641	5QD9
12681	7K8K
12721	7CKQ
12761	3TW5
12801	6LRT
12841	7L2E
12881	7PSC
12921	8C37
12961	4OWW
13001	4XL8
13041	1HCU
13081	4KZY
13121	4WYJ
13161	4C0G
13201	4HPZ
13221	4L1U
13261	4CVN
13301	4KWD
13321	5LFE
13361	1VHC
13401	4A23
13441	7.00E+83
13481	4FO4
13521	8ARI
13561	4LEX
13601	7ZH6
13641	7WGS
13681	6TYO
13721	4ED6
13761	1XE6
13801	3AO0
13841	3DEZ
13881	2QZE
13921	3WFE
13961	4CHB
14001	7NVZ
14041	2N05
14061	7BPA
14101	6ZKI
14141	4HSR
14181	5L5A
14221	4EWP
14261	7Y8T
14301	1QOX
14341	2FOY
14381	3V43
14421	4NMB
14461	6UAY
14501	5LDF
14541	5N5V
14581	6I3R
14621	7ZMN
14661	8BKA
14681	1YBV
14721	3RI5
14761	3M35
14801	3VD7
14841	1N0T
14881	5RWN
14921	3IY7
14961	2N0A
15001	5KUF
15041	7K1A
15061	8K5D
15101	3GSB
15141	4HSE
15181	5L5Y
15221	7XK6
15261	2IH2
15301	4JIB
15321	1H8D
15361	1SH7
15401	5Y7K
15441	6S88
15481	4YAT
15521	2OX5
15561	4C47
15601	6ONH
15641	3E6T
15681	6RMO
15721	2.00E+76
15761	5GAL
15801	4RFL
15841	5AA6
15881	5IB0
15921	5US6
15961	3QW4
16001	4C60
16041	7CUE
16081	2BTY
16121	5YXO
16161	1HQM
16201	2GU0
16241	2GTT
16281	2XZG
16321	7GK2
16361	4AGA
16401	7SAT
16421	6Q94
16461	8T0M
16501	6C5R
16541	1RL9
16581	6NP7
16601	4NIA
16641	7MU3
16681	4AVP
16721	6WRF
16761	6IV3
16781	5K1C
16821	8DZA
16861	4M7E
16901	6ZXF
16941	4ZXN
16981	5ZB2
17021	4DI8
17061	5RHL
17101	1YKK
17141	5VSA
17181	7FDE
17221	7YNL
17241	3LBC
17281	1Q3H
17321	2WRF
17361	1W5S
17401	6ZKV
17441	3L73
17481	4IGB
17521	6C66
17561	3O44
17601	8H7P
17641	5VWN
17681	3KL1
17721	2NOF
17761	3TVW
17801	2XCN
17841	5LOX
17881	3O2C
17901	5WSO
17941	8K37
17981	5HGI
18021	7LUV
18061	2OG7
18101	5OI8
18141	6XHT
18181	4PBE
18221	7KWX
18261	8SRP
18301	3UNF
18341	8ADZ
18381	7PBI
18421	7THT
18461	2ZX0
18501	5G6V
18541	1BVK
18581	7WKS
18621	1QUP
18661	5LDH
18701	5LJK
18741	7MZE
18781	5N7I
18801	1N7Z
18841	4Z70
18881	8TH8
18921	2GW2
18961	7PF1
18981	3H90
19021	4NRL
19061	1YIT
19101	7VP4
19141	7W0R
19181	3SVL
19221	2YU6
19261	4YFX
19301	1BSE
19341	2FA3
19381	7JYI
19421	1MTY
19461	1PB0
19501	6CO8
19541	3SDK
19581	5SWW
19621	2QTS
19661	2RFC
19701	7KRJ
19741	6M7Z
19781	4FBC
19821	7PQL
19861	2WDF
19901	2APN
19941	2EX9
19981	7L6Y
20021	4AHR
20061	3KC3
20101	1A0T
20141	4RDJ
20181	6ZKU
20221	3QQ2
20241	7K2V
20281	3IW0
20321	5DQU
20361	6S5B
20401	4CJ8
20441	1DDZ
20481	2Y5L
20521	3VU3
20561	1Z08
20601	3J07
20641	3PP4
20681	7JH3
20721	5JJN
20761	4N6F
20801	4LZZ
20841	2J8U
20881	6KYH
20921	2F46
20961	8EWV
21001	1I7W
21021	8JFJ
21061	7R9G
21101	5TXV
21141	2HLD
21181	5G1R
21221	5LNK
21261	5MQJ
21301	3F78
21341	2D9F
21381	4JTX
21421	2L6P
21461	2XT2
21501	8ARH
21581	7CRC
21621	4GPN
21661	8FR6
21701	2J2J
21741	2MPL
21781	6MKJ
21821	7E3W
21861	7WHD
21901	7BW2
21941	2E2I
21981	3EHA
22021	2RPC
22061	4TS3
22101	4RVY
22141	4LQ1
22181	4M9S
22221	8T7E
22261	5LMO
22301	6A5R
22341	5SHS
22361	2NVE
22401	3Q9V
22441	5IQ9
22481	1DGB
22521	6I1P
22561	6NRA
22601	4ZQ0
22621	4WGI
22661	6MU8
22701	3N94
22741	5TS0
22781	5AFB
22821	7SY5
22861	5QND
22901	1DGD
22941	2NXZ
22981	4HZR
23021	7OPA
23061	3APQ
23101	6SIH
23141	4AKH
23181	5OX5
23221	6GEM
23261	6U59
23301	7B9K
23341	5CBN
23381	8AXX
23461	5FLX
23501	4DGB
23541	6BTM
23581	6L2A
23621	1I06
23661	6BGC
23701	3OQR
23741	1XIM
23781	4BJL
23821	4QZ5
23861	5XLX
23901	4X4K
23941	5JBH
23981	7ZXY
24021	5KJA
24061	4PX6
24101	3GYY
24141	4B79
24181	7JZW
24221	6M8Q
24261	2LQ8
24301	7O6O
24321	5HH9
24361	8BKY
24401	6H9C
24441	1H99
24461	1QSC
24501	7WZN
24541	6NRD
24581	8BCR
24621	3KE5
24661	7ZWM
24701	2X71
24741	4TK4
24781	6EF3
24821	6SYE
24861	6EEE
24901	2HFN
24941	2IT1
24981	6EU8
25021	8BUL
25061	5CGG
25101	6S4S
25141	6YUZ
25181	7R66
25221	4YYH
25241	5HZV
25281	4UOP
25321	3FAW
25361	3ZBR
25401	5U2W
25441	7XJ8
25481	4M85
25521	3JPW
25561	5L5W
25601	4EHA
25641	1OEZ
25681	3E6D
25721	1LCN
25761	2A7K
25801	4H0T
25841	8AFH
25881	5C3S
25921	1XY0
25941	6PXI
25981	5U2N
26021	7TII
26061	8RGE
26101	5LU6
26141	8CTA
26181	1FQ0
26221	7EK0
26261	8EUY
26301	1P5C
26341	1LEZ
26381	4G3T
26421	2R2K
26461	6O7V
26501	4QHX
26541	2ZUT
26581	6WPS
26621	6WBL
26661	7T7B
26701	3UZS
26741	6KTA
26781	4IQ4
26861	1LVO
26901	8DNN
26941	1K8I
26981	3M0Y
27021	5BNY
27061	5F17
27101	4XC9
27141	4XDY
27181	7XO4
27221	5FN0
27261	6B7C
27301	8DQN
27341	1SQ3
27361	1RU4
27401	3AUA
27441	7ML2
27481	3U8K
27521	6N7T
27561	4PRL
27601	6MF9
27621	4R83
27661	1NY6
27701	1YRH
27741	7NF2
27781	3KO1
27821	7GDN
27861	7XSD
27901	2OJY
27941	3NLC
27981	7E8S
28021	5U14
28061	3S14
28101	3S11
28141	6OJ0
28181	6EP2
28221	5V87
28241	7ZFA
28281	6ED6
28321	5QQZ
28361	7EH2
28401	6NCT
28441	6RDB
28481	1AFA
28521	4REC
28561	4POG
28601	2Y6E
28641	5YQH
28681	1F2X
28721	8JVM
28761	2RJ2
28801	6L3X
28841	7TJM
28881	7YZ6
28921	2GD4
28961	2RH6
29001	4TO1
29041	7GL1
29081	7PYP
29121	2YBB
29161	5HNR
29201	2VSW
29241	4QVW
29281	2FUG
29321	4G8A
29361	7JR1
29401	7QM6
29441	7AE1
29481	6Q4G
29521	4TRQ
29561	6JDV
29601	7KOV
29641	4ZXA
29681	104L
29721	5NIF
29761	6OY5
29801	3ZKB
29841	5MVY
29881	5OXV
29921	1I8T
29961	4Q0Y
30001	2A8Q
30041	3VBZ
30081	8IUH
30121	7N43
30161	4XYC
30201	7D6W
30221	1M9T
30261	3P5I
30301	1E3U
30341	3G37
30381	6HGR
30421	3KJ6
30461	2IWV
30501	1TF7
30541	2BV8
30561	3CVZ
30601	6HVS
30641	4K9K
30681	5H4I
30721	6WZU
30761	7BBQ
30781	2XVI
30821	2QS2
30861	1NJS
30901	2VIO
30941	6NPN
30981	4DRF
31021	3QEM
31061	5HN9
31101	8SXR
31141	6S6G
31181	4MJQ
31221	7E5S
31261	2BAT
31301	6S1I
31341	7NVV
31381	6XC3
31421	4R3O
31461	4DID
31501	7CR7
31541	6P7S
31581	2A8D
31621	3AUS
31661	7NPJ
31701	6T72
31721	5EYM
31761	4HPQ
31801	8R61
31841	8ADN
31881	2IFQ
31921	3HQX
31941	3OU7
31981	5NGL
32021	1H6V
32061	3LXS
32101	6CPM
32141	7EFO
32181	6V11
32221	5YFP
32261	4WB0
32301	7L5X
32341	6QQO
32381	6NEO
32421	7YDB
32461	7NZ0
32501	5E2W
32541	5X9U
32581	4X5V
32621	2HII
32661	4P9T
32681	6F9C
32721	4NP7
32761	2A89
32801	5JEN
32841	5XM0
32881	2D3C
32921	2YU9
32961	5I5U
33001	1P27
33041	4QWU
33081	6KTR
33121	7WN3
33161	4EAY
33201	4S20
33241	8E4G
33281	4CQA
33321	6B07
33361	3IPT
33401	4V2M
33441	6MB0
33481	7RDZ
33521	5IUK
33561	2KKS
33601	4AD3
33641	2E3K
33661	5O4H
33701	4GNW
33741	2VAK
33781	1T82
33821	3T9G
33861	8FZO
33901	5LEX
33941	6Y1G
33981	6GOG
34021	6QBV
34061	4WN1
34081	5LAJ
34121	2PLL
34161	6IW2
34201	2XSO
34241	1XQX
34281	4ZHK
34321	7TFQ
34361	6OVH
34381	1UP8
34421	6O2M
34461	4QED
34501	3TG8
34541	5B57
34581	8G3Z
34621	2JGJ
34661	3P1E
34681	8.00E+84
34721	7POB
34761	7O6E
34781	3K2G
34821	8F2U
34861	6VQC
34901	5NGB
34941	7DSD
34961	5HXY
35001	3IUN
35041	6OBO
35081	5MPP
35121	3BB9
35161	8ILM
35201	4FQQ
35241	6SM3
35281	6YSA
35321	6WKR
35361	6QN8
35401	5Y1U
35441	1QCS
35481	6EEO
35521	7RYL
35561	3SJL
35601	6HW3
35641	6JVT
35681	8JUY
35721	8EC2
35761	6BRM
35801	5T6M
35841	2DFS
35881	4MBX
35921	2NLJ
35961	6Y6B
35981	4Q86
36021	7VYP
36061	4MZO
36101	7SZ9
36141	4R41
36181	3W23
36221	4I55
36261	5I0Q
36301	6RDM
36381	7NA9
36421	6A9F
36441	8F41
36481	2C32
36501	1WOQ
36541	7MDX
36581	4DV7
36621	6YYG
36661	2UZ6
36701	1JFQ
36741	1X7S
36781	4O8L
36821	3ZC4
36861	6W52
36901	1IRU
36941	6FXB
36981	8EXY
37021	4ZPU
37061	3P2S
37101	6LHO
37141	5VYV
37181	4HZL
37221	6H65
37261	3FQQ
37301	1NF6
37321	3USV
37361	1Z5Y
37401	7DCX
37441	3N6B
37481	5WDU
37521	1C3Y
37541	4TJU
37581	8OVW
37621	3X0Y
37661	1O7N
37701	7U2T
37741	8A5D
37781	4XNF
37821	7KZZ
37861	7XII
37901	4XHA
37941	6WDO
37981	2JLP
38021	5T85
38061	6UZL
38101	4QSM
38141	5L55
38181	2RGT
38221	4BA1
38261	1XB9
38281	3VEB
38321	7C8H
38361	2ZDO
38401	5DPI
38441	3DAE
38481	4A5Z
38521	2QE5
38561	3AV6
38601	8DBF
38641	7W4M
38681	3LCX
38721	7A5N
38761	4PZ9
38801	8SAV
38841	5YKZ
38861	6T8H
38901	4HMA
38941	3NIV
38981	8EC8
39021	1B2P
39041	7RBS
39081	4IT0
39121	5VOB
39161	8CR4
39201	4Y8P
39241	2BIN
39281	5EHM
39321	5LZP
39361	6OEG
39401	3J9I
39441	6KR2
39481	6WM2
39521	8FEV
39561	7L8Z
39601	5RX6
39641	3J0H
39681	2O5I
39721	4CNJ
39761	4URJ
39801	4EVW
39841	2RSL
39881	3B0V
39921	5W79
39961	5H1S
40001	6TPD
40041	4P5Y
40081	8GDS
40121	5OKM
40161	7GPQ
40201	1T29
40241	1Y4J
40281	3FKD
40321	1MF8
40361	1MR9
40401	6MML
40441	1A62
40481	2C7U
40561	2J21
40601	6X5A
40641	3RWR
40681	7SE8
40721	6OG2
40761	4CSF
40781	5E5I
40821	6K2T
40861	8CT4
40901	5MUX
40941	5L64
40981	5R87
41021	4W7H
41061	7RDW
41101	5OGK
41121	3W3A
41161	5NWP
41201	5LCD
41241	7ZUD
41281	5WFC
41321	2VT4
41341	7PS0
41381	7NOD
41401	2BKI
41441	6WQ2
41481	4F3X
41521	4RT0
41561	7JOV
41601	7AR7
41641	6QS6
41681	4YCO
41721	5DTH
41761	8DO6
41801	7ND4
41841	7P67
41861	4FQH
41901	4NZY
41941	5U46
41981	6ZLW
42021	3LUD
42061	5T3T
42081	4LG3
42121	4ZOK
42161	6IYB
42201	8PC2
42241	3TCG
42281	7YAC
42321	4XCE
42361	1WD3
42401	4K9G
42441	4ONA
42481	6MUX
42521	5DFP
42561	5T2P
42581	1UDW
42621	7CJ9
42661	2P2O
42701	2XM7
42741	3ESY
42781	4UW8
42821	5OLY
42861	5V46
42901	1IT2
42921	5LCW
42961	3F5T
43001	6AC3
43041	2O2L
43081	5S44
43121	3WOO
43161	3P45
43201	7CBK
43241	3F9S
43281	6D67
43321	4PWF
43361	1JLL
43401	7CGU
43441	5VLG
43461	5EJE
43501	8T3T
43541	6J6J
43561	2FF4
43601	2FOZ
43621	3TT6
43661	4PX3
43701	5U2P
43741	5XOS
43781	7KRI
43821	1XIK
43861	6CNV
43901	5VLM
43921	6U3S
43961	6PEQ
44001	8AC5
44041	7CDO
44081	3OU9
44121	8EGR
44161	6KY6
44201	4BCZ
44221	6LRR
44261	8DZE
44301	1F1V
44341	4BHY
44381	6B1J
44421	6UD7
44461	2UVK
44501	3WNS
44541	4ERM
44581	4OGY
44621	4A51
44661	4QWR
44701	2NNW
44741	5UQ6
44781	4E2I
44821	6Z9S
44861	3N95
44901	4G6G
44941	3HJG
44981	2XJ8
45021	3SQV
45061	6U6E
45101	5MKJ
45141	2IUU
45181	8HIJ
45221	4LXU
45261	5QJD
45301	1O1B
45341	1U2J
45381	2P6B
45421	1VZ4
45461	7DXQ
45501	3LMV
45541	2NV2
45581	5LNS
45621	1XBU
45661	5SVA
45701	2CMA
45741	5ZLQ
45781	7Z1T
45821	1YUE
45861	5R1R
45901	5DD1
45941	7VZZ
45981	7CFJ
46021	2X7C
46061	3HB2
46101	8FWS
46141	8GJH
46181	6SJ2
46221	7W24
46261	6R1C
46301	4KQ1
46341	7NG4
46381	3BKR
46421	6K4M
46441	2OYA
46481	1RZI
46521	3A4D
46561	4A6G
46601	4YDL
46641	5VVH
46681	4MB0
46721	7P7F
46761	4UOU
46801	7A0K
46841	6S5U
46881	4H82
46921	2E2W
46961	1AEC
47001	5OH6
47021	8BE1
47061	3DKD
47101	7OKQ
47141	4GTV
47161	7B1H
47201	6OSP
47241	7.00E+51
47281	6RZV
47321	6GHB
47361	8DFL
47401	7YJ2
47441	5TCI
47481	4H1E
47521	7QSL
47561	5DQT
47601	2QYV
47641	4H4G
47681	6LE2
47721	5DJO
47761	3C25
47801	4LOJ
47841	6GC8
47881	4KWA
47901	7R46
47941	1LDE
47981	5TU9
48001	1J3L
48041	3G5W
48081	6JLF
48101	4AY4
48141	4LK0
48181	6TOP
48221	7KK0
48261	5T0H
48301	8HLL
48341	6WYC
48381	3FET
48421	4Y28
48461	6INM
48481	4BC2
48521	4XXR
48561	6Z9E
48581	6R6W
48621	7O13
48661	6LXE
48701	7LN6
48741	7BT8
48761	6HP1
48801	6J0T
48841	6SD3
48881	5W5F
48921	6KBU
48961	5PJ5
49001	2WWS
49041	1B79
49061	6RMQ
49081	6APL
49121	7GNN
49161	3TNL
49201	3J9O
49241	3H2K
49281	3F69
49321	1D9Y
49361	7PXA
49401	6MRD
49441	3J0L
49481	3IHZ
49521	6NI8
49561	5L5S
49601	6ZKE
49641	4INR
49681	1F1H
49721	6EL1
49761	3WR5
49801	5WA1
49841	5UTZ
49881	7NVO
49921	6L35
49961	2PEK
49981	1ZVQ
50021	4JUS
50061	6C45
50101	2CPR
50121	6NHT
50161	3IEI
50201	1KM0
50241	2N5B
50281	3U2W
50321	2GC6
50361	3GNL
50401	1C4R
50441	7RY2
50481	8G1I
50521	6BV4
50561	2J0H
50601	1O19
50621	2BQF
50661	4F2M
50701	6J0B
50741	2WD7
50821	7QKW
50841	2BPU
50881	5ZUS
50921	7TX0
50961	6DDL
51001	7LO5
51041	1DUJ
51081	2HD0
51121	7WTS
51161	6R7H
51201	4LNN
51241	6UXW
51281	5NDE
51321	1OGL
51341	3HQ2
51381	8HWG
51421	1W4R
51461	2K4N
51501	7SYN
51541	7L6G
51581	2WRH
51621	2EXY
51661	3SQC
51701	5MSV
51741	6EQD
51781	1C0M
51821	3NWS
51861	5A2T
51881	3HA1
51921	5L5U
51961	6WWG
52001	7UYL
52041	7U8Y
52081	6G53
52121	6UGF
52161	3CRQ
52201	2XME
52241	5ECH
52281	1U8N
52321	3WV5
52361	6XGQ
52401	8GWW
52441	3IZJ
52481	5TCA
52521	6WNT
52561	6USO
52601	3QPY
52641	5WCK
52681	7CQJ
52721	5UAH
52761	5JB3
52801	5IK2
52841	2GU9
52861	4TNI
52901	3SKJ
52941	2EPM
52981	6BTW
53021	6N9W
53061	8BYL
53101	4C4K
53141	6ZKJ
53181	4K81
53221	7YCA
53261	8HWA
53301	3H3N
53341	7XBK
53381	7PRU
53421	7GKX
53461	5O68
53501	6W3E
53541	1UF2
53581	4FX8
53621	6JZT
53661	5ZBO
53701	8K6X
53741	3S3Q
53781	7OUF
53821	6CGV
53861	7O0I
53901	2XA4
53941	5WQ9
53981	8D4R
54021	7X9K
54061	1ENR
54101	8H96
54141	4K6T
54181	6PFA
54221	3JCM
54261	4D8U
54301	1VCE
54341	1HJR
54381	1FD9
54421	2VEY
54461	1IG3
54501	7SG7
54541	2F3L
54581	5Z2I
54621	4EU2
54661	5JBR
54701	6BX4
54741	2Z9O
54781	3LZF
54901	2JIN
54941	5ODC
54981	6K8I
55021	5HKQ
55061	2OBF
55101	7Y5X
55141	4GAY
55181	1JVM
55201	4CQM
55241	2ZAE
55281	3IVP
55301	6HW6
55341	6J0K
55381	5U4Y
55421	2Z0T
55461	6FJF
55501	7VYG
55541	1U7H
55581	1WPS
55621	5WU4
55661	5FK7
55701	3GAL
55741	3G4G
55781	4FFD
55821	6P4H
55861	7.00E+24
55901	1Y7O
55941	2JI8
55981	1CQX
56021	8CPC
56061	5YJ2
56101	2X74
56141	6G7A
56181	4QL7
56221	6LRQ
56241	6OB2
56281	1EJU
56321	6ZKS
56361	6K4G
56401	5M21
56441	5JXF
56481	1VJ3
56521	8BZL
56561	7W75
56601	5MOY
56641	2I60
56681	3SCQ
56721	6FBV
56761	3MM3
56801	6WKK
56841	6R85
56881	8UHI
56921	4WHP
56961	4QWK
57001	6ID1
57041	3MVL
57081	3VRF
57101	5VHJ
57141	6ZBK
57181	1J11
57221	7EY1
57261	6E2G
57301	1MJ7
57341	6UWR
57381	8A82
57421	7VS3
57461	1I1L
57501	7QWT
57541	7PKD
57581	7PBQ
57621	4PO5
57641	7OP9
57681	7PLU
57721	5W3K
57761	7VYA
57801	2OMU
57841	1G21
57881	3IS8
57901	7QD2
57941	5S4J
57981	5D1X
58021	8Q6O
58061	2MF6
58101	6EN6
58141	7ZC6
58181	8ANA
58221	1WNL
58261	7MPQ
58301	3OAD
58341	7AGB
58381	5O80
58421	1YJ9
58461	3H6V
58501	5UYR
58541	7AOD
58581	4S3O
58621	6HMA
58661	3FUB
58741	6LSB
58781	8GN2
58821	1V07
58841	8DI4
58861	6CEB
58901	6VL4
58921	3ETD
58961	4OJC
59001	6LJ5
59041	2XF8
59081	4A6V
59121	3W5J
59161	1RAS
59201	4S1E
59241	8JC7
59281	2HKU
59301	7W7I
59341	6SN0
59381	8ETC
59421	1R6Y
59461	6IRO
59501	1KC8
59541	4WPC
59561	3BF0
59601	5GJC
59641	6OEE
59681	6L6R
59721	4NWN
59801	6R25
59841	7CAK
59881	8PPT
59921	6KBW
59961	2BLP
60001	7SK3
60041	6G5I
60081	1KV3
60121	6DWC
60161	5N2C
60201	5ISZ
60241	6HJI
60281	3HE7
60321	8SB5
60361	5BSI
60401	7UF6
60421	3G8W
60461	6LHF
60501	1GJY
60541	1CU3
60581	2VZ6
60621	6UP6
60641	6PPO
60681	1J99
60721	1LPK
60761	5OW2
60781	8HN6
60821	3B7B
60841	3JRK
60881	8GT7
60921	2WS3
60961	6J2Z
61001	5A0Q
61041	2YDV
61081	5UY7
61121	4EX4
61161	4PLP
61201	6FR6
61241	6HYG
61281	7MX0
61321	2OP4
61361	7WBW
61401	6K3O
61421	7MU7
61461	2WFS
61501	1DVE
61521	4WHQ
61561	3KOC
61601	4XGZ
61641	2IFU
61661	8PEP
61701	5VSH
61741	3MAL
61781	5VEB
61821	6ZTQ
61901	6HCP
61941	3Q45
61981	5T0K
62021	6V9Q
62061	7NYZ
62101	4M2Y
62141	4WEB
62181	2QVA
62201	5N5D
62241	1VF7
62281	7NA2
62321	1O1A
62361	1UDR
62401	6CZ8
62441	5SE8
62461	5ZKJ
62541	3TOL
62561	2ZAD
62601	1IZJ
62641	2ZYF
62681	1CI1
62721	5KG8
62761	8EB7
62801	4HUH
62841	1DWE
62881	2G18
62921	3NL6
62961	8FCO
63001	5JSZ
63041	2HZV
63081	6VJM
63121	5FF3
63161	5GX6
63201	2N8R
63241	6ACJ
63281	5B2I
63321	5DA5
63341	2F3E
63381	6PAY
63421	2BNR
63461	5NJ8
63501	1BN6
63541	2PMW
63581	3N96
63621	3JB4
63661	5YPS
63701	1HUS
63741	1JND
63781	6R89
63821	6MQM
63861	8ADY
63901	7AWE
63941	6F9D
64021	6YMX
64061	2GTY
64081	5K8O
64121	5W1M
64161	4RDO
64201	8B8E
64241	1YF1
64281	3V77
64321	3G1H
64361	6FZ6
64401	6A4X
64441	2IBZ
64481	4JSF
64521	8EA4
64561	3FZV
64641	6VBV
64681	6QY3
64721	3EVS
64761	7YNP
64781	6ECD
64821	4N9F
64861	4YTN
64901	7CG7
64941	4Y8N
64981	5U57
65021	8HG1
65061	4RX6
65081	7LXU
65121	2PKH
65161	2F3T
65201	7BSC
65241	6U2J
65281	3VZI
65321	3SDL
65361	6EE2
65401	5JCG
65441	2GCB
65481	1G0R
65521	1YZW
65561	4PVP
65601	7SIG
65641	4D4O
65681	2E7L
65721	5OBB
65741	6L1Q
65781	4QPA
65821	6EM4
65861	3OQ0
65901	1NXC
65941	1E2N
65981	6AGF
66021	3DYO
66061	8DAO
66101	4HUQ
66141	4Z14
66181	4YYK
66241	5FM1
66281	2QWM
66321	2FA9
66361	1V7Z
66401	7NX8
66441	2YY5
66481	7W62
66501	3WKS
66581	3LOS
66621	1MJW
66661	6CIU
66701	3T2O
66741	4ORH
66781	3IF6
66821	4ZP1
66861	5S36
66901	8A4L
66921	7BBY
66961	5XRZ
67001	118L
67041	7XFF
67081	4QMG
67121	6W8B
67161	8DAL
67201	4AGV
67241	6B6I
67281	3R2J
67321	8TAI
67361	6HW7
67401	6AZV
67441	8CJF
67481	8FRL
67521	8HXB
67561	8OH4
67601	4UDG
67641	6Y9X
67681	5HJY
67721	6RER
67761	3MOP
67781	7YSG
67821	6PB6
67861	6BUR
67901	7FPD
67941	6JLM
67981	7AE3
68021	4LMJ
68061	3WOF
68101	4D1X
68141	8C7H
68181	1SUB
68221	7WDQ
68261	7Z6L
68301	2WSA
68341	4L3E
68381	1AZL
68421	3BFG
68461	5JI2
68501	4GD9
68541	3WNV
68581	4HJX
68621	8J6P
68661	6HTP
68701	7OI0
68741	2BZH
68781	1KQN
68821	4YM3
68861	6VYA
68901	3J1E
68941	7U4Z
68961	5B6B
68981	4I5N
69021	3S8E
69061	8FX5
69101	2FEF
69121	7UTJ
69161	4YYM
69181	4DUS
69221	2P1V
69301	8B0M
69341	6U3Z
69381	3JAP
69421	3Q9C
69461	8H0V
69501	6WGE
69541	3ISF
69561	3S6J
69601	4HKB
69641	1GRT
69681	3U2E
69721	3R0E
69741	7PS7
69781	3T8Q
69861	8SV5
69901	5M6U
69941	7RA4
69981	6XSN
70021	2RHR
70061	7CL6
70101	3V5I
70141	1OWX
70181	7KW7
70221	3HOK
70241	4EMO
70281	6Q8W
70361	04-Apr
70401	7C2B
70441	5B0U
70481	2BBQ
70521	2YEY
70561	7VRJ
70601	5YT7
70641	7FS5
70681	7C97
70721	5FYQ
70761	6AOC
70801	8DOK
70841	4CV1
70881	5X4T
70921	4I9E
70941	3R4I
70981	8CPS
71001	4JPS
71041	7SVE
71081	1EGD
71121	6DRQ
71161	6NY6
71201	4PIR
71241	4X58
71281	4GOJ
71321	7PJH
71361	6VTM
71401	1KP5
71441	4C2J
71481	1VWK
71521	7VBQ
71561	7BF5
71601	4J9A
71641	4BHU
71681	2YGD
71721	6BSN
71761	1D2F
71801	4QXJ
71841	3BRD
71881	6D9L
71921	5ZUU
71961	5EDM
72001	6C40
72041	4TPJ
72061	2XLV
72081	4YDV
72161	5CU5
72201	1VQL
72241	4OYF
72261	1ZEE
72301	6VKL
72341	7ZNR
72381	7F4C
72421	2P2H
72501	1XJU
72541	1SNZ
72581	3E3L
72661	7JK8
72681	3A0D
72701	5IRG
72741	2HSM
72781	2FFZ
72801	7QIO
72841	8B6J
72881	252L
72961	6USM
73001	3JC5
73041	8BAP
73081	4EOP
73121	6PB1
73161	5HIU
73201	5TVY
73241	6B44
73281	7LMT
73321	6NQH
73361	4D9L
73401	3VON
73441	7MDL
73481	3J9V
73521	7TYV
73561	3CBC
73601	2BL8
73621	6PTG
73641	7RTH
73681	3JC6
73721	4FSA
73761	2GF2
73801	2ZKX
73841	6NFO
73881	3FLP
73921	3FBM
73961	1PKQ
74001	3TJQ
74041	4IY2
74081	4HO8
74121	5OU7
74161	2Y75
74241	4HUW
74281	1RWB
74321	7T80
74361	1PCX
74401	6HNY
74441	4CW9
74481	6HJN
74521	4AJY
74561	1PFL
74601	5MLC
74641	2DBX
74681	6AD1
74721	3US0
74761	4X2O
74801	3NOX
74841	5PSO
74861	5KDX
74901	5YVQ
74941	7T7N
74981	3RT5
75021	8DKE
75061	3UNH
75101	7LKO
75141	6WHE
75181	5F2C
75221	3KP0
75261	8TP5
75301	4D3H
75341	5SQS
75381	7DVM
75401	1CE8
75441	7E2C
75481	4ZH2
75521	3AZY
75561	6M24
75601	6EF7
75641	6T8C
75681	7DD0
75721	1GGE
75761	1ZOG
75801	4RFT
75841	7QKH
75861	5O40
75901	4MZ7
75941	2DQG
75981	7CHW
76021	5GW0
76061	4FI4
76101	3AM6
76121	4MS7
76161	1YHM
76201	5XTM
76241	6RVS
76281	6P67
76321	5ET4
76361	1KBC
76401	3M5L
76441	5LY1
76481	3MJ4
76521	2N3B
76541	3MA0
76581	6BW8
76601	2XRG
76641	6GCQ
76681	6DGB
76721	2J6H
76761	7W00
76801	8A5J
76841	4ZRY
76861	7CZE
76901	7LVC
76941	6PAU
76981	4X0F
77001	6WVL
77041	1L4N
77081	6DZW
77121	7UJY
77161	7Q57
77201	8B7R
77241	6H67
77281	6SJ6
77321	4NRE
77361	6D0U
77401	3DRF
77441	4ANP
77481	2AQT
77521	1VM1
77561	7R47
77601	1X8E
77641	4IOD
77681	3ORX
77721	6F4C
77761	3HIZ
77801	7QWX
77841	1KPA
[truncated: 38,886 more rows]
