# Supplementary material for: Differential amino acid usage leads to ubiquitous edge effect in proteomes across domains of life that can be explained by amino acid secondary structure propensities
Source: Sci Rep. 2024 Oct 26;14:25544. doi: 10.1038/s41598-024-77319-4 (PMC11513089; doi:10.1038/s41598-024-77319-4)
Supplement: Supplementary file 4 — Supplementary Information 4. [file 41598_2024_77319_MOESM4_ESM.xlsx]

## Sheet: Table S1a
Table S1a. Complete model outputs for all models presented in the main text.
Model	Variable	Sum Sq	Mean Sq	NumDF	DenDF	F-value	p-value
	Number of synonymous codons	2.87044	2.87044	1	111792	7247.31	<0.001
aa frequency vs numb redundant codons	Domain	0.01182	0.00394	3	111792	9.9509	<0.001
	Number of synonymous codons:Domain	0.01476	0.00492	3	111792	12.4257	<0.001
		Sum Sq	Mean Sq	NumDF	DenDF	F-value	p-value	PERMANOVA		Df	SumOfSqs	R2	F-value	p-value
	Domain	0.3887	0.12956	3	111720	341.71	<0.001		Domain	3	7.772	0.14988	328.27	0.004975
Mean frequency (codon standardized)	Amino acid	9.4697	0.4984	19	111720	1314.53	<0.001	AA frequency	Residual	5586	44.081	0.85012
	Domain:Amino acid	8.6208	0.15124	57	111720	398.9	<0.001		Total	5589	51.853	1
		Sum Sq	Mean Sq	NumDF	DenDF	F-value	p-value
	log(avg_GrowthTemp)	0.018	0.01774	1	5740	0.3655	0.54547
	Domain	0.2	0.20042	1	5740	4.1284	0.0422
	Amino acid	37.011	1.94797	19	5740	40.1267	<0.001
Growth Temperature	log(avg_GrowthTemp):Domain	0.171	0.17073	1	5740	3.517	0.06079
	log(avg_GrowthTemp):Amino acid	45.522	2.39588	19	5740	49.3533	<0.001
	Domain:Amino acid	3.969	0.20891	19	5740	4.3033	<0.001
	log(avg_GrowthTemp):Domain:Amino acid	3.758	0.19779	19	5740	4.0744	<0.001
		Df	Sum sq	Mean Sq	F-value	p-value
	Domain	3	0.399	0.133	10.521	<0.001
Rank analysis (mean freq)	Rank	1	12.641	12.641	999.864	<0.001
	I(Rank^2)	1	0.0575	0.0575	4.5446	0.0366386
	Domain:Rank	3	0.1787	0.0596	4.712	0.0047785
	Domain:I(Rank^2)	3	0.2928	0.0976	7.719	<0.001
	Residuals	68	0.8597	0.0126
	Shannon
		Df	Sum sq	Mean Sq	F-value	p-value
	I(Rank^2)	1	1.5444	1.5444	9.0311	0.003438
	GrowthTemp_discrete	1	0.4515	0.4515	2.6399	0.107705
	Domain	2	13.7006	6.8503	40.057	<0.001
	I(Rank^2):GrowthTemp_discrete	1	0.0007	0.0007	0.0042	0.948262
	I(Rank^2):Domain	2	0.1331	0.0665	0.3891	0.678816
	GrowthTemp_discrete:Domain	1	3.3061	3.3061	19.3321	<0.001
	I(Rank^2):GrowthTemp_discrete:Domain	1	0.0388	0.0388	0.2267	0.63511
	Residuals	90	15.3912	0.171
Temp Domain edge effect	Count
		Df	Sum sq	Mean Sq	F-value	p-value
	I(Rank^2)	1	42.6	42.599	6.9482	0.009881
	GrowthTemp_discrete	1	57.04	57.042	9.304	0.003004
	Domain	2	562.21	281.104	45.8507	<0.001
	I(Rank^2):GrowthTemp_discrete	1	0.2	0.197	0.0321	0.858124
	I(Rank^2):Domain	2	8.7	4.348	0.7093	0.494741
	GrowthTemp_discrete:Domain	1	186.05	186.05	30.3465	<0.001
	I(Rank^2):GrowthTemp_discrete:Domain	1	0.18	0.18	0.0294	0.864355
	Residuals	90	551.78	6.131
	Alpha helix
		Df	Sum sq	Mean Sq	F-value	p-value
	Avg Rank (SSE)	1	0.00134168	0.00134168	92.0886	<0.001
	Domain	3	2.29e-06	7.6e-07	0.0525	0.984
	Avg Rank (SSE):Domain	3	0.00123606	0.00041202	28.2797	<0.001
	Residuals	72	0.001049	1.457e-05
Secondary structure analysis	Beta sheet
	Avg Rank (SSE)	1	0.00027559	0.00027559	8.8846	0.00392
	Domain	3	1.63e-06	5.4e-07	0.0175	0.99683
	Avg Rank (SSE):Domain	3	0.00110467	0.00036822	11.8708	<0.001
	Residuals	72	0.00223339	3.102e-05
	Shannon
		Df	Sum sq	Mean Sq	F-value	p-value
	I(Rank^2)	1	41.06	41.059	266.824	<0.001
	Length (discrete)	2	12.17	6.084	39.5359	<0.001
	Mixture (prop alpha/beta)	4	137.77	34.442	223.826	<0.001
	I(Rank^2):Length (discrete)	2	0.01	0.007	0.0465	0.9546
	I(Rank^2):Mixture (prop alpha/beta)	4	0.75	0.187	1.2151	0.302
	Length (discrete):Mixture (prop alpha/beta)	8	1.6	0.2	1.2993	0.2386
	I(Rank^2):Length (discrete):Mixture (prop alpha/beta)	8	0	0	0.0026	1
	Residuals	7470	1149.48	0.154
Simulations Mixture (prop alpha/beta) (from Chou)	Count
		Df	Sum sq	Mean Sq	F-value	p-value
	I(Rank^2)	1	1703.4	1703.39	489.71	<0.001
	Length (discrete)	2	1725.7	862.85	248.062	<0.001
	Mixture (prop alpha/beta)	4	358.3	89.57	25.7493	<0.001
	I(Rank^2):Length (discrete)	2	4.2	2.11	0.6079	0.5445
	I(Rank^2):Mixture (prop alpha/beta)	4	0.9	0.22	0.0637	0.9925
	Length (discrete):Mixture (prop alpha/beta)	8	519	64.87	18.6494	<0.001
	I(Rank^2):Length (discrete):Mixture (prop alpha/beta)	8	1.3	0.16	0.0461	1
	Residuals	7470	25983.4	3.48
	Shannon
		Df	Sum sq	Mean Sq	F-value	p-value
	I(Rank^2)	1	0.4344	0.43442	2.1031	0.15565
	type	1	0.6476	0.64763	3.1354	0.08508	.
	I(Rank^2):type	1	0.0356	0.03558	0.1722	0.68059
	Residuals	36	7.436	0.20656
Simulated vs observed edge effect	Count
		Df	Sum sq	Mean Sq	F-value	p-value
	I(Rank^2)	1	9.065	9.065	1.2073	0.2792
	type	1	217.462	217.462	28.963	<0.001
	I(Rank^2):type	1	3.414	3.414	0.4548	0.5044
	Residuals	36	270.298	7.508

## Sheet: Table S1b  
Table S1b. Relationship between average rank from amino acid usage and average rank from evolutionary chronology as in41. ‘Raw’: unfiltered average chronology ranks from the 40 criteria used in Trifonov (2000)41. ‘Filtered’: filtered average chronology ranks, accounting for correlation between the 40 selection criteria as in Trifonov (2000)41. Slopes ± 95% Confidence intervals) reported. P-values…
		Raw
		Df	Sum sq	Mean Sq	F-value	p-value	Domain	Slope	lwr 95% CI	upr 95% CI
	Avg Rank	1	33.79	33.787	3.2861	0.07404	Archaea	0.227	-0.0670467	0.522929
	Domain	3	0	0	0	1	Bacteria	0.177	-0.130084	0.485239
	Avg Rank*Domain	3	12.51	4.17	0.4055	0.74947	Eukaryota	0.102	-0.175952	0.380634
	Residuals	72	740.3	10.282			Viruses	0.006	-0.333558	0.346743
Evolutionary chronology vs Rank		Filtered
	Avg Rank	1	60.35	60.351	3.4623	0.06687	Archaea	0.301	-0.081535	0.685416
	Domain	3	0	0	0	1	Bacteria	0.237	-0.162419	0.637656
	Avg Rank*Domain	3	20.44	6.814	0.3909	0.7599	Eukaryota	0.128	-0.235041	0.491206
	Residuals	72	1255.01	17.431			Viruses	0.024	-0.418938	0.467313
